# Supplementary material for: A Proteomic Signature for Human Papillomavirus–Associated Oropharyngeal Squamous Cell Carcinoma Predicts Patients at High Risk of Recurrence
Source: Cancer Res Commun. 2025 Apr 9;5(4):580–93. doi: 10.1158/2767-9764.CRC-23-0460 (PMC11979894; doi:10.1158/2767-9764.CRC-23-0460)
Supplement: Tables S1-S3 — (Table S1) Differentially abundant peptides tumour vs NAT. (Table S2) Differentially abundant peptides recurrence vs non-recurrence. (Table S3) 26-peptide signature. [file crc-23-0460_tables_s1-s3_suppst1-st3.xlsx]

## Sheet: Table of contents
A proteomic signature for human papillomavirus-associated oropharyngeal squamous cell carcinoma predicts patients at high risk of recurrence
Christopher Jackson et al
Table of contents
Supplementary Tables
Table S1. Differentially abundant peptides tumour vs normal (NAT) (p-value < 0.01 (1% FDR) and fold change < +/- 1.5)
Table S2. Differentially abundant peptides Recurrence vs Non-Recurrence (p-value < 0.01 (1% FDR) and fold change < +/- 1.2)
Table S3. The 26-peptide signature

## Sheet: Table S1
Peptide	Protein	Gene	Protein names	logFC	FC	adj.P.Val	No. Runs Present_TUM (out of 437)	No. Runs Present_NOM (out of 206)	Average Intensity_TUMOR	Average Intensity_NORMAL (NAT)
FGALC(UniMod:4)EAETGR	O00468	AGRN	Agrin [Cleaved into: Agrin N-terminal 110 kDa subunit; Agrin C-terminal 110 kDa subunit; Agrin C-terminal 90 kDa fragment (C90); Agrin C-terminal 22 kDa fragment (C22)]	5.53097	46.2367	0.00898095	5	1	774.006	10.3396
TLPIPVQITLR	Q92993	KAT5	Histone acetyltransferase KAT5 (EC 2.3.1.48) (60 kDa Tat-interactive protein) (Tip60) (Histone acetyltransferase HTATIP) (HIV-1 Tat interactive protein) (Lysine acetyltransferase 5) (Protein 2-hydroxyisobutyryltransferase KAT5) (EC 2.3.1.-) (Protein acetyltransferase KAT5) (EC 2.3.1.-) (Protein crotonyltransferase KAT5) (EC 2.3.1.-) (cPLA(2)-interacting protein)	5.1474	35.4424	0.00991203	4	1	15522.5	263.206
LPPGSVIAPMPPIIHAPR	Q15459	SF3A1	Splicing factor 3A subunit 1 (SF3a120) (Spliceosome-associated protein 114) (SAP 114)	4.07971	16.9089	0.00891614	5	1	469.881	20.1623
VAVVTGSTSGIGFAIAR	Q13268	DHRS2	Dehydrogenase/reductase SDR family member 2, mitochondrial (EC 1.1.1.-) (Dicarbonyl reductase HEP27) (Protein D) (Short chain dehydrogenase/reductase family 25C member 1) (Protein SDR25C1)	3.93397	15.2842	0.00568557	13	4	4729.23	160.391
PIEVPWGSSPAR	A0A0J9YXQ4	PNMA6E	Paraneoplastic antigen Ma6E	2.75111	6.73236	0.00255114	11	5	2120.62	251.156
AAYLTSLNSADLLK	Q9Y623	MYH4	Myosin-4 (Myosin heavy chain 2b) (MyHC-2b) (Myosin heavy chain 4) (Myosin heavy chain IIb) (MyHC-IIb) (Myosin heavy chain, skeletal muscle, fetal)	1.92816	3.80569	0.000312354	39	22	3259.66	993.455
LLDGEAALPAVVFLHGLFGSK	Q8NFV4	ABHD11	Protein ABHD11 (EC 3.-.-.-) (Alpha/beta hydrolase domain-containing protein 11) (Abhydrolase domain-containing protein 11) (Williams-Beuren syndrome chromosomal region 21 protein)	1.91779	3.77845	1.20787e-05	135	9	127.466	34.7321
EALLTFMEQVHR	Q8IUX7	AEBP1	Adipocyte enhancer-binding protein 1 (AE-binding protein 1) (Aortic carboxypeptidase-like protein)	1.91585	3.77336	0.000314442	64	18	492.057	88.9919
VAIYMPVSPLAVAAMLAC(UniMod:4)AR	Q9NUB1	ACSS1	Acetyl-coenzyme A synthetase 2-like, mitochondrial (EC 6.2.1.1) (Acetate--CoA ligase 2) (Acetyl-CoA synthetase 2) (AceCS2) (Acyl-CoA synthetase short-chain family member 1) (Propionate--CoA ligase) (EC 6.2.1.17)	1.83782	3.57468	0.00792204	117	4	211.523	45.7832
AGLEDLQVAFR	Q9NZT1	CALML5	Calmodulin-like protein 5 (Calmodulin-like skin protein)	1.8074	3.50011	5.77689e-33	420	183	5445.07	2219.61
FGAQLAHIQALISGIEAQLGDVR	P08727	KRT19	Keratin, type I cytoskeletal 19 (Cytokeratin-19) (CK-19) (Keratin-19) (K19)	1.78836	3.45422	4.99355e-13	367	97	2903.47	651.15
AMAGLGQPLPQEELDAMIR	Q9NZT1	CALML5	Calmodulin-like protein 5 (Calmodulin-like skin protein)	1.75033	3.36436	2.11577e-19	410	144	6181.49	3094.26
YWTAANSWGPAWGER	Q9GZM7	TINAGL1	Tubulointerstitial nephritis antigen-like (Glucocorticoid-inducible protein 5) (Oxidized LDL-responsive gene 2 protein) (OLRG-2) (Tubulointerstitial nephritis antigen-related protein) (TIN Ag-related protein) (TIN-Ag-RP)	1.73301	3.3242	0.000639757	39	10	361.674	89.4525
FDEIFSATR	Q92878	RAD50	DNA repair protein RAD50 (hRAD50) (EC 3.6.-.-)	1.72313	3.30152	0.00106446	45	5	175.023	64.4286
DLVTTLGGALLWLSGHAGTQAQGAAR	P19971	TYMP	Thymidine phosphorylase (TP) (EC 2.4.2.4) (Gliostatin) (Platelet-derived endothelial cell growth factor) (PD-ECGF) (TdRPase)	1.72102	3.2967	2.13583e-12	322	63	1171.97	311.207
VNYEEFAR	Q9NZT1	CALML5	Calmodulin-like protein 5 (Calmodulin-like skin protein)	1.69861	3.24589	6.21489e-29	420	185	9122.31	4296.85
ALLLPDYYLVTVMLSGIK	Q7KZF4	SND1	Staphylococcal nuclease domain-containing protein 1 (EC 3.1.31.1) (100 kDa coactivator) (EBNA2 coactivator p100) (Tudor domain-containing protein 11) (p100 co-activator)	1.68951	3.22548	0.00108356	157	9	213.43	72.4915
WSVHIAMHPQVNIYSVTR	Q16658	FSCN1	Fascin (55 kDa actin-bundling protein) (Singed-like protein) (p55)	1.65801	3.1558	6.6143e-09	127	20	554.975	209.533
AIFEIVLNR	O75643	SNRNP200	U5 small nuclear ribonucleoprotein 200 kDa helicase (EC 3.6.4.13) (Activating signal cointegrator 1 complex subunit 3-like 1) (BRR2 homolog) (U5 snRNP-specific 200 kDa protein) (U5-200KD)	1.58731	3.00489	4.93665e-06	156	25	249.759	97.3079
GLALALFGGEPK	P49736	MCM2	DNA replication licensing factor MCM2 (EC 3.6.4.12) (Minichromosome maintenance protein 2 homolog) (Nuclear protein BM28)	1.58331	2.99656	6.90227e-35	428	173	980.697	425.878
LVAAPLFELYDNAPGYGPIISSLPQLLSR	O43809	NUDT21	Cleavage and polyadenylation specificity factor subunit 5 (Cleavage and polyadenylation specificity factor 25 kDa subunit) (CPSF 25 kDa subunit) (Cleavage factor Im complex 25 kDa subunit) (CFIm25) (Nucleoside diphosphate-linked moiety X motif 21) (Nudix motif 21) (Nudix hydrolase 21) (Pre-mRNA cleavage factor Im 68 kDa subunit)	1.56069	2.94996	1.03604e-07	265	36	541.089	145.816
AMTTGAIAAMLSTILYSR	P20618	PSMB1	Proteasome subunit beta type-1 (Macropain subunit C5) (Multicatalytic endopeptidase complex subunit C5) (Proteasome component C5) (Proteasome gamma chain)	1.55363	2.93554	8.09779e-19	328	94	451.181	131.478
LSGGLGAGSC(UniMod:4)R	Q04695	KRT17	Keratin, type I cytoskeletal 17 (39.1) (Cytokeratin-17) (CK-17) (Keratin-17) (K17)	1.51762	2.86318	1.22647e-17	432	180	19211.1	10774.6
IAQPGDHVSVTGIFLPILR	P33993	MCM7	DNA replication licensing factor MCM7 (EC 3.6.4.12) (CDC47 homolog) (P1.1-MCM3)	1.51127	2.85061	7.30081e-40	434	184	1111.78	479.253
FGEGLLEAELAALC(UniMod:4)PTTLAPYYLR	O14558	HSPB6	Heat shock protein beta-6 (HspB6) (Heat shock 20 kDa-like protein p20)	1.50774	2.84364	3.04751e-06	74	40	732.67	278.178
TLLAILR	P33993	MCM7	DNA replication licensing factor MCM7 (EC 3.6.4.12) (CDC47 homolog) (P1.1-MCM3)	1.50656	2.84131	3.17931e-38	436	192	4384.85	1859.6
YTAGIHGNEVLGR	Q8IUX7	AEBP1	Adipocyte enhancer-binding protein 1 (AE-binding protein 1) (Aortic carboxypeptidase-like protein)	1.50553	2.83929	0.00106789	56	10	417.806	122.625
IMGAMVQIITYR	P11678	EPX	Eosinophil peroxidase (EPO) (EC 1.11.1.7) [Cleaved into: Eosinophil peroxidase light chain; Eosinophil peroxidase heavy chain]	1.49236	2.81349	0.00659569	50	7	475.554	131.354
LSSLIILMPHHVEPLER	P50454	SERPINH1	Serpin H1 (47 kDa heat shock protein) (Arsenic-transactivated protein 3) (AsTP3) (Cell proliferation-inducing gene 14 protein) (Collagen-binding protein) (Colligin) (Rheumatoid arthritis-related antigen RA-A47)	1.488	2.805	0.00121367	117	13	160	65.8565
TFNLPLLMLGGGGYTIR	Q92769	HDAC2	Histone deacetylase 2 (HD2) (EC 3.5.1.98) (Protein deacylase HDAC2) (EC 3.5.1.-)	1.48524	2.79964	3.59581e-06	62	11	257.368	98.2013
RYEVPLETPHVHSR	P10253	GAA	Lysosomal alpha-glucosidase (EC 3.2.1.20) (Acid maltase) (Aglucosidase alfa) [Cleaved into: 76 kDa lysosomal alpha-glucosidase; 70 kDa lysosomal alpha-glucosidase]	1.48493	2.79903	0.00464432	30	10	1576.85	524.463
LLIVSNPVDILTYVAWK	P00338	LDHA	L-lactate dehydrogenase A chain (LDH-A) (EC 1.1.1.27) (Cell proliferation-inducing gene 19 protein) (LDH muscle subunit) (LDH-M) (Renal carcinoma antigen NY-REN-59)	1.48216	2.79367	6.54568e-15	257	76	325.411	117.67
VALLDVFR	P25205	MCM3	DNA replication licensing factor MCM3 (EC 3.6.4.12) (DNA polymerase alpha holoenzyme-associated protein P1) (P1-MCM3) (RLF subunit beta) (p102)	1.47763	2.7849	4.68154e-34	435	191	1845.47	895.789
IMTLVDPNGQGTVTFQSFIDFMTR	P35609	ACTN2	Alpha-actinin-2 (Alpha-actinin skeletal muscle isoform 2) (F-actin cross-linking protein)	1.46472	2.7601	0.00108844	67	22	944.739	380.025
IPWFQYPIIYDIR	Q99623	PHB2	Prohibitin-2 (B-cell receptor-associated protein BAP37) (D-prohibitin) (Repressor of estrogen receptor activity)	1.45628	2.744	1.05896e-27	387	147	860.891	277.259
SDVLETVVLINPSDEAVSTEVR	P46821	MAP1B	Microtubule-associated protein 1B (MAP-1B) [Cleaved into: MAP1B heavy chain; MAP1 light chain LC1]	1.45029	2.73263	0.00315159	34	13	300.15	139.133
VSASPLLYTLIEK	P02786	TFRC	Transferrin receptor protein 1 (TR) (TfR) (TfR1) (Trfr) (T9) (p90) (CD antigen CD71) [Cleaved into: Transferrin receptor protein 1, serum form (sTfR)]	1.44295	2.71876	0.00930402	33	4	261.416	106.158
LLFLLTALR	Q9NPQ8	RIC8A	Synembryn-A (Protein Ric-8A)	1.43787	2.70921	7.80672e-17	294	74	350.891	123.01
SLEQNIQLPAALLSR	P33993	MCM7	DNA replication licensing factor MCM7 (EC 3.6.4.12) (CDC47 homolog) (P1.1-MCM3)	1.43341	2.70084	4.23126e-30	433	191	2918.51	1523.5
ISHLPLVEELR	P49736	MCM2	DNA replication licensing factor MCM2 (EC 3.6.4.12) (Minichromosome maintenance protein 2 homolog) (Nuclear protein BM28)	1.4321	2.69838	6.12925e-30	436	193	3505.82	1870.88
FDILC(UniMod:4)VVR	P49736	MCM2	DNA replication licensing factor MCM2 (EC 3.6.4.12) (Minichromosome maintenance protein 2 homolog) (Nuclear protein BM28)	1.42787	2.69049	4.8594e-36	435	206	7539.44	3765.42
VNVTGIYR	P33991	MCM4	DNA replication licensing factor MCM4 (EC 3.6.4.12) (CDC21 homolog) (P1-CDC21)	1.42625	2.68746	3.0832e-39	436	197	2689.84	1204.83
LLNNAFEELVAFQR	P25205	MCM3	DNA replication licensing factor MCM3 (EC 3.6.4.12) (DNA polymerase alpha holoenzyme-associated protein P1) (P1-MCM3) (RLF subunit beta) (p102)	1.42216	2.67986	5.95047e-31	422	161	1348.58	635.084
GVFHGIENFINEASYMSILGMTPGFGDK	P00367	GLUD1	Glutamate dehydrogenase 1, mitochondrial (GDH 1) (EC 1.4.1.3)	1.417	2.6703	2.31712e-08	162	19	704.247	270.772
SFVFILEPK	P16885	PLCG2	1-phosphatidylinositol 4,5-bisphosphate phosphodiesterase gamma-2 (EC 3.1.4.11) (Phosphoinositide phospholipase C-gamma-2) (Phospholipase C-IV) (PLC-IV) (Phospholipase C-gamma-2) (PLC-gamma-2)	1.41641	2.66921	1.11623e-05	58	19	212.662	98.3328
GAHSVGLMWWMLAR	P08865	RPSA	40S ribosomal protein SA (37 kDa laminin receptor precursor) (37LRP) (37/67 kDa laminin receptor) (LRP/LR) (67 kDa laminin receptor) (67LR) (Colon carcinoma laminin-binding protein) (Laminin receptor 1) (LamR) (Laminin-binding protein precursor p40) (LBP/p40) (Multidrug resistance-associated protein MGr1-Ag) (NEM/1CHD4) (Small ribosomal subunit protein uS2)	1.41241	2.66181	7.57202e-28	433	196	1859.93	557.869
VVPSDLYPLVLGFLR	Q14978	NOLC1	Nucleolar and coiled-body phosphoprotein 1 (140 kDa nucleolar phosphoprotein) (Nopp140) (Hepatitis C virus NS5A-transactivated protein 13) (HCV NS5A-transactivated protein 13) (Nucleolar 130 kDa protein) (Nucleolar phosphoprotein p130)	1.41162	2.66035	8.61084e-13	297	74	388.97	165.757
C(UniMod:4)SVLAAANPVYGR	P25205	MCM3	DNA replication licensing factor MCM3 (EC 3.6.4.12) (DNA polymerase alpha holoenzyme-associated protein P1) (P1-MCM3) (RLF subunit beta) (p102)	1.39842	2.63612	6.58806e-25	430	160	1130.12	555.544
FVDILTNWYVR	P41252	IARS1	Isoleucine--tRNA ligase, cytoplasmic (EC 6.1.1.5) (Isoleucyl-tRNA synthetase) (IRS) (IleRS)	1.39329	2.62676	8.11616e-05	82	7	285.462	145.989
LSASSLTMESFAFLWAGGR	Q00839	HNRNPU	Heterogeneous nuclear ribonucleoprotein U (hnRNP U) (GRIP120) (Nuclear p120 ribonucleoprotein) (Scaffold-attachment factor A) (SAF-A) (p120) (pp120)	1.38795	2.61706	7.89324e-27	416	177	1788.9	727.47
IEELQLIVNDK	P62195	PSMC5	26S proteasome regulatory subunit 8 (26S proteasome AAA-ATPase subunit RPT6) (Proteasome 26S subunit ATPase 5) (Proteasome subunit p45) (Thyroid hormone receptor-interacting protein 1) (TRIP1) (p45/SUG)	1.38271	2.60758	0.000336805	61	14	130.754	65.2449
DTVDPVQDEMLAR	P49736	MCM2	DNA replication licensing factor MCM2 (EC 3.6.4.12) (Minichromosome maintenance protein 2 homolog) (Nuclear protein BM28)	1.38091	2.60432	3.30095e-29	433	187	2495.11	1359.93
YAILNEPFK	Q14839	CHD4	Chromodomain-helicase-DNA-binding protein 4 (CHD-4) (EC 3.6.4.12) (ATP-dependent helicase CHD4) (Mi-2 autoantigen 218 kDa protein) (Mi2-beta)	1.37781	2.59874	0.000221502	81	13	181.136	76.2494
ANDGEGGDEEAGTEEAVPR	Q9H3Q1	CDC42EP4	Cdc42 effector protein 4 (Binder of Rho GTPases 4)	1.3738	2.59152	0.000367628	85	15	151.696	67.9616
IMSLVDPNHSGLVTFQAFIDFMSR	O43707	ACTN4	Alpha-actinin-4 (Non-muscle alpha-actinin 4)	1.37123	2.58691	4.20378e-05	175	21	570.512	186.074
LVQGSILK	P12004	PCNA	Proliferating cell nuclear antigen (PCNA) (Cyclin)	1.36991	2.58454	3.83515e-14	266	43	1684.82	658.925
YDGWFNNLR	Q9NRD8	DUOX2	Dual oxidase 2 (EC 1.11.1.-) (EC 1.6.3.1) (Large NOX 2) (Long NOX 2) (NADH/NADPH thyroid oxidase p138-tox) (NADPH oxidase/peroxidase DUOX2) (NADPH thyroid oxidase 2) (Thyroid oxidase 2) (p138 thyroid oxidase)	1.36308	2.57233	0.000705367	51	14	397.285	138.412
ALVTGYFMQVAHLER	O43143	DHX15	ATP-dependent RNA helicase DHX15 (EC 3.6.4.13) (ATP-dependent RNA helicase #46) (DEAH box protein 15) (Splicing factor Prp43) (hPrp43)	1.36227	2.5709	0.00104107	141	16	154.925	58.4844
SQYEVMAEQNR	P08727	KRT19	Keratin, type I cytoskeletal 19 (Cytokeratin-19) (CK-19) (Keratin-19) (K19)	1.35706	2.56163	8.53283e-17	420	199	12392.3	5512.91
SSGLPNIPVQTISR	P02786	TFRC	Transferrin receptor protein 1 (TR) (TfR) (TfR1) (Trfr) (T9) (p90) (CD antigen CD71) [Cleaved into: Transferrin receptor protein 1, serum form (sTfR)]	1.35288	2.55421	6.76374e-29	437	200	4528.86	1822.58
YSGLC(UniMod:4)PHVVVLVATVR	P11586	MTHFD1	C-1-tetrahydrofolate synthase, cytoplasmic (C1-THF synthase) (Epididymis secretory sperm binding protein) [Cleaved into: C-1-tetrahydrofolate synthase, cytoplasmic, N-terminally processed] [Includes: Methylenetetrahydrofolate dehydrogenase (EC 1.5.1.5); Methenyltetrahydrofolate cyclohydrolase (EC 3.5.4.9); Formyltetrahydrofolate synthetase (EC 6.3.4.3)]	1.34718	2.54414	2.78557e-06	252	34	201.103	78.1449
TIEIEGLR	Q16352	INA	Alpha-internexin (Alpha-Inx) (66 kDa neurofilament protein) (NF-66) (Neurofilament-66) (Neurofilament 5)	1.34483	2.54	0.00104195	35	17	1034.16	305.516
TFHIFYYLLSGAGEHLK	P35579	MYH9	Myosin-9 (Cellular myosin heavy chain, type A) (Myosin heavy chain 9) (Myosin heavy chain, non-muscle IIa) (Non-muscle myosin heavy chain A) (NMMHC-A) (Non-muscle myosin heavy chain IIa) (NMMHC II-a) (NMMHC-IIA)	1.34378	2.53816	2.19317e-10	288	85	784.489	316.021
LPVMTMIPDVDC(UniMod:4)LLWAIGR	P00390	GSR	Glutathione reductase, mitochondrial (GR) (GRase) (EC 1.8.1.7)	1.34287	2.53655	3.25991e-13	301	80	545.603	175.957
VTPQSLFILFGVYGDVQR	P26599	PTBP1	Polypyrimidine tract-binding protein 1 (PTB) (57 kDa RNA-binding protein PPTB-1) (Heterogeneous nuclear ribonucleoprotein I) (hnRNP I)	1.34257	2.53603	1.31375e-13	361	115	953.912	342.631
AALLWALAAALER	Q8IZ83	ALDH16A1	Aldehyde dehydrogenase family 16 member A1	1.3407	2.53274	2.23122e-29	426	192	990.211	372.569
TIVEEVQDGK	Q04695	KRT17	Keratin, type I cytoskeletal 17 (39.1) (Cytokeratin-17) (CK-17) (Keratin-17) (K17)	1.33379	2.52064	1.47266e-13	428	172	16012.4	10066.2
VVYENAYGQFIGPHR	Q16881	TXNRD1	Thioredoxin reductase 1, cytoplasmic (TR) (EC 1.8.1.9) (Gene associated with retinoic and interferon-induced mortality 12 protein) (GRIM-12) (Gene associated with retinoic and IFN-induced mortality 12 protein) (KM-102-derived reductase-like factor) (Peroxidase TXNRD1) (EC 1.11.1.2) (Thioredoxin reductase TR1)	1.33274	2.5188	0.000305022	36	12	285.57	108.698
TLTLALIWQLMR	P13796	LCP1	Plastin-2 (L-plastin) (LC64P) (Lymphocyte cytosolic protein 1) (LCP-1)	1.32862	2.51162	0.00015828	230	32	671.061	248.27
ESLVVNYEDLAAR	P49736	MCM2	DNA replication licensing factor MCM2 (EC 3.6.4.12) (Minichromosome maintenance protein 2 homolog) (Nuclear protein BM28)	1.32833	2.51112	5.24033e-33	434	191	2667.93	1375.95
LNLAFIANLFNR	P13796	LCP1	Plastin-2 (L-plastin) (LC64P) (Lymphocyte cytosolic protein 1) (LCP-1)	1.32739	2.50948	7.02353e-14	377	157	1493.32	475.497
SVEGWILFVTGVHEEATEEDIHDK	Q9Y5S9	RBM8A	RNA-binding protein 8A (Binder of OVCA1-1) (BOV-1) (RNA-binding motif protein 8A) (RNA-binding protein Y14) (Ribonucleoprotein RBM8A)	1.32069	2.49786	5.79941e-09	201	33	158.096	60.8415
MDSNELTFIPR	O14498	ISLR	Immunoglobulin superfamily containing leucine-rich repeat protein	1.3172	2.49182	0.00554766	46	9	308.561	101.792
DAVLLLFANK	P18085	ARF4	ADP-ribosylation factor 4	1.31672	2.49099	3.60371e-12	285	88	225.895	94.8625
GLNTIPLFVQLLYSPIENIQR	P35222	CTNNB1	Catenin beta-1 (Beta-catenin)	1.31047	2.48023	8.29885e-16	346	105	656.368	221.765
ALEEANTELEVK	Q04695	KRT17	Keratin, type I cytoskeletal 17 (39.1) (Cytokeratin-17) (CK-17) (Keratin-17) (K17)	1.30938	2.47835	1.858e-09	373	130	1710.86	1290.3
QEDVSVQLEALDIMADMLSR	Q86VP6	CAND1	Cullin-associated NEDD8-dissociated protein 1 (Cullin-associated and neddylation-dissociated protein 1) (TBP-interacting protein of 120 kDa A) (TBP-interacting protein 120A) (p120 CAND1)	1.30736	2.47488	1.3642e-10	230	64	197.914	77.4622
TLEVVSPSQSVTGSAGHTPYYQSPTDEK	P46821	MAP1B	Microtubule-associated protein 1B (MAP-1B) [Cleaved into: MAP1B heavy chain; MAP1 light chain LC1]	1.30513	2.47106	0.00768026	18	6	299.392	105.697
WLPAGDALLQMITIHLPSPVTAQK	P13639	EEF2	Elongation factor 2 (EF-2)	1.30399	2.46911	3.21414e-15	334	103	745.612	265.635
YQLLQLVEPFGVISNHLILNK	P43243	MATR3	Matrin-3	1.29607	2.45559	4.05582e-26	341	110	415.359	173.494
DDGSTLMEIDGDK	O96019	ACTL6A	Actin-like protein 6A (53 kDa BRG1-associated factor A) (Actin-related protein Baf53a) (ArpNbeta) (BRG1-associated factor 53A) (BAF53A) (INO80 complex subunit K)	1.28945	2.44436	0.00593594	83	29	1953.35	662.183
SLEVILR	Q14566	MCM6	DNA replication licensing factor MCM6 (EC 3.6.4.12) (p105MCM)	1.28895	2.4435	1.12747e-35	437	206	8779.17	4443.75
LLVPTQFVGAIIGK	O00425	IGF2BP3	Insulin-like growth factor 2 mRNA-binding protein 3 (IGF2 mRNA-binding protein 3) (IMP-3) (IGF-II mRNA-binding protein 3) (KH domain-containing protein overexpressed in cancer) (hKOC) (VICKZ family member 3)	1.28561	2.43785	5.06479e-08	267	77	751.87	351.386
IQVWLYEQVNMR	P62304	SNRPE	Small nuclear ribonucleoprotein E (snRNP-E) (Sm protein E) (Sm-E) (SmE)	1.28339	2.4341	4.64508e-10	243	65	451.871	203.545
VGLTGFEC(UniMod:4)R	Q6FIF0	ZFAND6	AN1-type zinc finger protein 6 (Associated with PRK1 protein) (Zinc finger A20 domain-containing protein 3)	1.28289	2.43327	0.00993882	28	11	282.612	96.7676
KVEEAEPEEFVVEK	Q13185	CBX3	Chromobox protein homolog 3 (HECH) (Heterochromatin protein 1 homolog gamma) (HP1 gamma) (Modifier 2 protein)	1.28084	2.42981	0.000135347	115	21	163.773	70.5039
LPHVLLLQLGTTFFK	O43809	NUDT21	Cleavage and polyadenylation specificity factor subunit 5 (Cleavage and polyadenylation specificity factor 25 kDa subunit) (CPSF 25 kDa subunit) (Cleavage factor Im complex 25 kDa subunit) (CFIm25) (Nucleoside diphosphate-linked moiety X motif 21) (Nudix motif 21) (Nudix hydrolase 21) (Pre-mRNA cleavage factor Im 68 kDa subunit)	1.27622	2.42204	1.75227e-24	392	152	696.025	253.698
QFTSSSSIK	Q04695	KRT17	Keratin, type I cytoskeletal 17 (39.1) (Cytokeratin-17) (CK-17) (Keratin-17) (K17)	1.2746	2.41932	9.38533e-14	433	174	7083.09	4253.14
RPLILQLIFSK	P50570	DNM2	Dynamin-2 (EC 3.6.5.5)	1.27392	2.41819	4.33161e-17	336	110	230.022	85.562
ILGGSVLHLVLALR	Q15843	NEDD8	NEDD8 (Neddylin) (Neural precursor cell expressed developmentally down-regulated protein 8) (NEDD-8) (Ubiquitin-like protein Nedd8)	1.27218	2.41527	7.57725e-25	429	198	885.858	335.012
PMTPTQIGPSLLPIMWQLYPDGR	P56279	TCL1A	T-cell leukemia/lymphoma protein 1A (Oncogene TCL-1) (Oncogene TCL1) (Protein p14 TCL1)	1.26544	2.404	0.00144686	77	25	417.842	172.501
YLQSLLAEVER	O95232	LUC7L3	Luc7-like protein 3 (Cisplatin resistance-associated-overexpressed protein) (Luc7A) (Okadaic acid-inducible phosphoprotein OA48-18) (cAMP regulatory element-associated protein 1) (CRE-associated protein 1) (CREAP-1)	1.26464	2.40267	8.90075e-08	185	38	375.32	178.009
KAIIIFVPVPQLK	P62081	RPS7	40S ribosomal protein S7 (Small ribosomal subunit protein eS7)	1.26331	2.40047	1.22148e-14	309	102	439.014	167.73
AGTC(UniMod:4)VLEYATPLQTLFAMSQYSQAGFSR	Q86WV6	STING1	Stimulator of interferon genes protein (hSTING) (Endoplasmic reticulum interferon stimulator) (ERIS) (Mediator of IRF3 activation) (hMITA) (Transmembrane protein 173)	1.26145	2.39736	0.00285662	77	11	211.465	82.4707
GIPEFWFTIFR	Q99733	NAP1L4	Nucleosome assembly protein 1-like 4 (Nucleosome assembly protein 2) (NAP-2)	1.25918	2.3936	1.90789e-11	329	75	540.876	184.82
SSGYPLTIEGFAYLWSGAR	Q9BUJ2	HNRNPUL1	Heterogeneous nuclear ribonucleoprotein U-like protein 1 (Adenovirus early region 1B-associated protein 5) (E1B-55 kDa-associated protein 5) (E1B-AP5)	1.25774	2.39121	2.70859e-16	316	91	540.096	222.039
QYVYGVLFSLAESR	Q9NZB2	FAM120A	Constitutive coactivator of PPAR-gamma-like protein 1 (Oxidative stress-associated Src activator) (Protein FAM120A)	1.25643	2.38904	5.38393e-09	216	41	427.566	187.714
GVLLMLFGGVPK	Q14566	MCM6	DNA replication licensing factor MCM6 (EC 3.6.4.12) (p105MCM)	1.24987	2.37819	2.00591e-14	406	101	413.297	180.663
LFTLPLLHYLEVSGC(UniMod:4)GSLR	Q8N1G4	LRRC47	Leucine-rich repeat-containing protein 47	1.24984	2.37815	4.12861e-16	330	78	338.779	146.318
ESDIMTTNGVIHVVDK	Q15063	POSTN	Periostin (PN) (Osteoblast-specific factor 2) (OSF-2)	1.24916	2.37703	0.00837823	62	19	484.884	127.469
LNTIPLFVQLLYSSVENIQR	P14923	JUP	Junction plakoglobin (Catenin gamma) (Desmoplakin III) (Desmoplakin-3)	1.24739	2.37411	1.22563e-15	373	124	791.182	266.02
VFIMDSC(UniMod:4)DELIPEYLNFIR	P08238	HSP90AB1	Heat shock protein HSP 90-beta (HSP 90) (Heat shock 84 kDa) (HSP 84) (HSP84)	1.24569	2.37131	1.21648e-30	421	191	3309.31	1399.76
TFSLFQQLIQSSFVVER	P42224	STAT1	Signal transducer and activator of transcription 1-alpha/beta (Transcription factor ISGF-3 components p91/p84)	1.24354	2.36779	2.26935e-07	241	45	369.944	146.191
VLSMAPGLTSVEIIPFR	O95340	PAPSS2	Bifunctional 3'-phosphoadenosine 5'-phosphosulfate synthase 2 (PAPS synthase 2) (PAPSS 2) (Sulfurylase kinase 2) (SK 2) (SK2) [Includes: Sulfate adenylyltransferase (EC 2.7.7.4) (ATP-sulfurylase) (Sulfate adenylate transferase) (SAT); Adenylyl-sulfate kinase (EC 2.7.1.25) (3'-phosphoadenosine-5'-phosphosulfate synthase) (APS kinase) (Adenosine-5'-phosphosulfate 3'-phosphotransferase) (Adenylylsul…	1.24125	2.36403	0.000836359	121	21	427.584	183.138
AGLENSLAETEC(UniMod:4)R	P19012	KRT15	Keratin, type I cytoskeletal 15 (Cytokeratin-15) (CK-15) (Keratin-15) (K15)	1.24056	2.3629	1.69926e-10	370	165	3526.17	1614
NAYAVLYDIILK	Q06323	PSME1	Proteasome activator complex subunit 1 (11S regulator complex subunit alpha) (REG-alpha) (Activator of multicatalytic protease subunit 1) (Interferon gamma up-regulated I-5111 protein) (IGUP I-5111) (Proteasome activator 28 subunit alpha) (PA28a) (PA28alpha)	1.23864	2.35977	5.8335e-17	358	140	435.186	163.542
C(UniMod:4)TVIAAANPIGGR	P49736	MCM2	DNA replication licensing factor MCM2 (EC 3.6.4.12) (Minichromosome maintenance protein 2 homolog) (Nuclear protein BM28)	1.23635	2.35601	1.16044e-25	428	160	1704.97	917.808
QGYNMLNLLIHR	Q6P2Q9	PRPF8	Pre-mRNA-processing-splicing factor 8 (220 kDa U5 snRNP-specific protein) (PRP8 homolog) (Splicing factor Prp8) (p220)	1.23612	2.35565	3.75453e-06	179	23	141.866	72.2138
LWVGGLGPWVPLAALAR	Q96T37	RBM15	RNA-binding protein 15 (One-twenty two protein 1) (RNA-binding motif protein 15)	1.23374	2.35176	8.0998e-10	267	53	303.489	125.645
FYNLVLLPR	Q13895	BYSL	Bystin	1.22405	2.33602	1.49188e-13	311	86	237.321	104.724
TLETLIR	P25205	MCM3	DNA replication licensing factor MCM3 (EC 3.6.4.12) (DNA polymerase alpha holoenzyme-associated protein P1) (P1-MCM3) (RLF subunit beta) (p102)	1.22372	2.33549	2.9671e-35	437	201	7753.82	4032.43
GFVFITFK	Q99729	HNRNPAB	Heterogeneous nuclear ribonucleoprotein A/B (hnRNP A/B) (APOBEC1-binding protein 1) (ABBP-1)	1.22109	2.33123	4.21667e-18	400	139	808.636	310.18
SITVLVEGENTR	P33993	MCM7	DNA replication licensing factor MCM7 (EC 3.6.4.12) (CDC47 homolog) (P1.1-MCM3)	1.21995	2.32938	3.34108e-26	433	182	1961.03	1010.56
ANYLASPPLVIAYAIAGTIR	P21399	ACO1	Cytoplasmic aconitate hydratase (Aconitase) (EC 4.2.1.3) (Citrate hydro-lyase) (Ferritin repressor protein) (Iron regulatory protein 1) (IRP1) (Iron-responsive element-binding protein 1) (IRE-BP 1)	1.21934	2.3284	1.09158e-08	263	61	194.816	78.597
EEDAASTLVTGSEYETMLTEIMSMGYER	P54725	RAD23A	UV excision repair protein RAD23 homolog A (HR23A) (hHR23A)	1.2181	2.3264	0.00119138	82	17	210.927	103.205
LTLFGNSLK	Q8TF66	LRRC15	Leucine-rich repeat-containing protein 15 (Leucine-rich repeat protein induced by beta-amyloid homolog) (hLib)	1.21219	2.31689	0.00217687	56	11	564.8	233.384
FAADIISVLAMTMSGER	Q13200	PSMD2	26S proteasome non-ATPase regulatory subunit 2 (26S proteasome regulatory subunit RPN1) (26S proteasome regulatory subunit S2) (26S proteasome subunit p97) (Protein 55.11) (Tumor necrosis factor type 1 receptor-associated protein 2)	1.20704	2.30863	2.43593e-23	400	152	344.808	146.38
LGDPAEYAHLVQAIIENPFLNGEVIR	Q99714	HSD17B10	3-hydroxyacyl-CoA dehydrogenase type-2 (EC 1.1.1.35) (17-beta-estradiol 17-dehydrogenase) (EC 1.1.1.62) (2-methyl-3-hydroxybutyryl-CoA dehydrogenase) (MHBD) (3-alpha-(17-beta)-hydroxysteroid dehydrogenase (NAD(+))) (EC 1.1.1.239) (3-hydroxy-2-methylbutyryl-CoA dehydrogenase) (EC 1.1.1.178) (3-hydroxyacyl-CoA dehydrogenase type II) (3alpha(or 20beta)-hydroxysteroid dehydrogenase) (EC 1.1.1.53) (7-…	1.20515	2.30562	1.85668e-15	361	132	834.949	364.854
GTGKWTAISALEYGVPVTLIGEAVFAR	P52209	PGD	6-phosphogluconate dehydrogenase, decarboxylating (EC 1.1.1.44)	1.20514	2.3056	2.50558e-08	166	33	455.402	188.962
IYIYTLK	Q38SD2	LRRK1	Leucine-rich repeat serine/threonine-protein kinase 1 (EC 2.7.11.1)	1.20289	2.302	1.58276e-13	319	86	622.635	253.85
IPGIIIAASAVR	P33992	MCM5	DNA replication licensing factor MCM5 (EC 3.6.4.12) (CDC46 homolog) (P1-CDC46)	1.20241	2.30124	6.244e-20	417	132	1097.26	561.195
VFSWGFGGYGR	Q9P258	RCC2	Protein RCC2 (RCC1-like protein TD-60) (Telophase disk protein of 60 kDa)	1.2	2.29739	4.36315e-32	436	190	2590.25	1169.24
LDAEDVIGSR	P46013	MKI67	Proliferation marker protein Ki-67 (Antigen identified by monoclonal antibody Ki-67) (Antigen KI-67) (Antigen Ki67)	1.19569	2.29054	0.000637596	28	13	534.889	261.603
VQVVGTYR	P25205	MCM3	DNA replication licensing factor MCM3 (EC 3.6.4.12) (DNA polymerase alpha holoenzyme-associated protein P1) (P1-MCM3) (RLF subunit beta) (p102)	1.19469	2.28895	7.67591e-33	429	178	2573.19	1276.78
VFQSSANYAENFIQSIISTVEPAQR	P36871	PGM1	Phosphoglucomutase-1 (PGM 1) (EC 5.4.2.2) (Glucose phosphomutase 1)	1.19352	2.28711	3.22411e-06	141	20	221.112	93.1092
RDDMESLGYVLMYFNR	P48729	CSNK1A1	Casein kinase I isoform alpha (CKI-alpha) (EC 2.7.11.1) (CK1)	1.19	2.28153	0.000474778	139	14	165.138	103.704
FSTFLSLLEAADLK	Q15063	POSTN	Periostin (PN) (Osteoblast-specific factor 2) (OSF-2)	1.18809	2.27851	0.000772102	131	28	646.976	246.34
LGLYIFAR	O60306	AQR	RNA helicase aquarius (EC 3.6.4.13) (Intron-binding protein of 160 kDa) (IBP160)	1.18731	2.27727	1.90277e-11	259	58	250.011	105.271
AQHIVPC(UniMod:4)TISQLLSATLVDEVFR	P15927	RPA2	Replication protein A 32 kDa subunit (RP-A p32) (Replication factor A protein 2) (RF-A protein 2) (Replication protein A 34 kDa subunit) (RP-A p34)	1.18665	2.27624	7.69771e-24	392	143	512.131	226.5
ITVVGVGAVGMAC(UniMod:4)AISILMK	P00338	LDHA	L-lactate dehydrogenase A chain (LDH-A) (EC 1.1.1.27) (Cell proliferation-inducing gene 19 protein) (LDH muscle subunit) (LDH-M) (Renal carcinoma antigen NY-REN-59)	1.18374	2.27165	5.99615e-15	416	169	503.243	219.515
YLPPATQVVLISATLPHEILEMTNK	P38919	EIF4A3	Eukaryotic initiation factor 4A-III (eIF-4A-III) (eIF4A-III) (EC 3.6.4.13) (ATP-dependent RNA helicase DDX48) (ATP-dependent RNA helicase eIF4A-3) (DEAD box protein 48) (Eukaryotic initiation factor 4A-like NUK-34) (Eukaryotic translation initiation factor 4A isoform 3) (Nuclear matrix protein 265) (NMP 265) (hNMP 265) [Cleaved into: Eukaryotic initiation factor 4A-III, N-terminally processed]	1.18311	2.27066	1.27768e-14	298	76	379.897	168.259
HLVFPLLEFLSVK	P60228	EIF3E	Eukaryotic translation initiation factor 3 subunit E (eIF3e) (Eukaryotic translation initiation factor 3 subunit 6) (Viral integration site protein INT-6 homolog) (eIF-3 p48)	1.18293	2.27037	4.34068e-19	404	163	467.876	191.234
LAALPNVYEVISK	P33992	MCM5	DNA replication licensing factor MCM5 (EC 3.6.4.12) (CDC46 homolog) (P1-CDC46)	1.18249	2.26968	2.0684e-29	435	186	1947.33	1054.21
KGDVVIVLTGWR	P14618	PKM	Pyruvate kinase PKM (EC 2.7.1.40) (Cytosolic thyroid hormone-binding protein) (CTHBP) (Opa-interacting protein 3) (OIP-3) (Pyruvate kinase 2/3) (Pyruvate kinase muscle isozyme) (Thyroid hormone-binding protein 1) (THBP1) (Tumor M2-PK) (p58)	1.18121	2.26767	0.000278908	206	20	210.697	86.3596
C(UniMod:4)SILAAANPAYGR	P33993	MCM7	DNA replication licensing factor MCM7 (EC 3.6.4.12) (CDC47 homolog) (P1.1-MCM3)	1.18057	2.26666	6.10009e-22	431	163	1733.68	957.102
SLNYWC(UniMod:4)NLLGMK	Q9HC38	GLOD4	Glyoxalase domain-containing protein 4	1.17793	2.26252	4.42677e-05	90	21	244.972	119.795
TAIHEVMEQGR	P25205	MCM3	DNA replication licensing factor MCM3 (EC 3.6.4.12) (DNA polymerase alpha holoenzyme-associated protein P1) (P1-MCM3) (RLF subunit beta) (p102)	1.17378	2.25602	1.92726e-21	436	180	2506.59	1477.52
ALLLLLVGGVDQSPR	P33993	MCM7	DNA replication licensing factor MCM7 (EC 3.6.4.12) (CDC47 homolog) (P1.1-MCM3)	1.16877	2.24819	2.0187e-08	342	64	387.231	165.221
YSEPDLAVDFDNFVC(UniMod:4)C(UniMod:4)LVR	P07384	CAPN1	Calpain-1 catalytic subunit (EC 3.4.22.52) (Calcium-activated neutral proteinase 1) (CANP 1) (Calpain mu-type) (Calpain-1 large subunit) (Cell proliferation-inducing gene 30 protein) (Micromolar-calpain) (muCANP)	1.16739	2.24604	1.47215e-11	245	75	383.261	154.916
ASGQAFELILSPR	P16949	STMN1	Stathmin (Leukemia-associated phosphoprotein p18) (Metablastin) (Oncoprotein 18) (Op18) (Phosphoprotein p19) (pp19) (Prosolin) (Protein Pr22) (pp17)	1.16636	2.24445	1.90971e-32	437	206	5797.09	3073.51
GDVVIVLTGWR	P14618	PKM	Pyruvate kinase PKM (EC 2.7.1.40) (Cytosolic thyroid hormone-binding protein) (CTHBP) (Opa-interacting protein 3) (OIP-3) (Pyruvate kinase 2/3) (Pyruvate kinase muscle isozyme) (Thyroid hormone-binding protein 1) (THBP1) (Tumor M2-PK) (p58)	1.16548	2.24308	8.22461e-12	314	93	484.868	187.44
AGIVTSLQAR	P49736	MCM2	DNA replication licensing factor MCM2 (EC 3.6.4.12) (Minichromosome maintenance protein 2 homolog) (Nuclear protein BM28)	1.16524	2.2427	9.6273e-29	435	188	2438.86	1330.5
FADAASLLLSLMTSR	Q9BW27	NUP85	Nuclear pore complex protein Nup85 (85 kDa nucleoporin) (FROUNT) (Nucleoporin Nup75) (Nucleoporin Nup85) (Pericentrin-1)	1.16507	2.24245	6.51316e-14	341	86	259.13	111.836
TQRPADVIFATVR	P33993	MCM7	DNA replication licensing factor MCM7 (EC 3.6.4.12) (CDC47 homolog) (P1.1-MCM3)	1.16094	2.23603	9.23519e-26	437	195	4137.28	2381.03
GRPITMFIPSDVDNYDDIR	Q9HC35	EML4	Echinoderm microtubule-associated protein-like 4 (EMAP-4) (Restrictedly overexpressed proliferation-associated protein) (Ropp 120)	1.16006	2.23466	0.00137699	54	6	255.993	143.356
YFILPDSLPLDTLLVDVEPK	P62314	SNRPD1	Small nuclear ribonucleoprotein Sm D1 (Sm-D1) (Sm-D autoantigen) (snRNP core protein D1)	1.15965	2.23403	1.46159e-17	419	179	1900.28	826.703
FLTWILNR	O43776	NARS1	Asparagine--tRNA ligase, cytoplasmic (EC 6.1.1.22) (Asparaginyl-tRNA synthetase) (AsnRS) (Asparaginyl-tRNA synthetase 1)	1.15944	2.2337	1.8901e-20	387	152	983.138	364.738
AGTLTVEELGATLTSLLAQAQAQAR	P58107	EPPK1	Epiplakin (450 kDa epidermal antigen)	1.15788	2.2313	2.0723e-15	411	152	1188.05	713.57
DLPPSVHLLTLASWGPEMVLLR	O00754	MAN2B1	Lysosomal alpha-mannosidase (Laman) (EC 3.2.1.24) (Lysosomal acid alpha-mannosidase) (Mannosidase alpha class 2B member 1) (Mannosidase alpha-B) [Cleaved into: Lysosomal alpha-mannosidase A peptide; Lysosomal alpha-mannosidase B peptide; Lysosomal alpha-mannosidase C peptide; Lysosomal alpha-mannosidase D peptide; Lysosomal alpha-mannosidase E peptide]	1.15596	2.22832	1.01392e-13	306	72	347.331	157.355
AFDQDGDGHITVDELR	Q9NZT1	CALML5	Calmodulin-like protein 5 (Calmodulin-like skin protein)	1.15538	2.22743	2.71469e-13	389	118	3015.86	1687.9
SFGGGTGSGFTSLLMER	A6NHL2	TUBAL3	Tubulin alpha chain-like 3	1.15462	2.22626	4.9302e-07	213	39	279.734	126.855
QSGAFLSTSEGLILQLVGDAVHPQFK	Q96AB3	ISOC2	Isochorismatase domain-containing protein 2	1.15455	2.22615	1.19015e-05	181	22	189.795	75.3618
RFFPYYVYNIIGGLDEEGK	P20618	PSMB1	Proteasome subunit beta type-1 (Macropain subunit C5) (Multicatalytic endopeptidase complex subunit C5) (Proteasome component C5) (Proteasome gamma chain)	1.15388	2.22512	5.12131e-12	220	41	489.846	222.566
EVASNTEMIQTSK	P19012	KRT15	Keratin, type I cytoskeletal 15 (Cytokeratin-15) (CK-15) (Keratin-15) (K15)	1.15328	2.22419	3.46445e-06	315	122	716.889	343.31
LEQFVSILMASIPLPDKAS	P00491	PNP	Purine nucleoside phosphorylase (PNP) (EC 2.4.2.1) (Inosine phosphorylase) (Inosine-guanosine phosphorylase)	1.15232	2.22272	0.00482427	58	19	147.968	52.3798
VSGVDGYETEGIR	Q14566	MCM6	DNA replication licensing factor MCM6 (EC 3.6.4.12) (p105MCM)	1.15179	2.22189	1.76745e-23	434	183	1998.23	1179.01
AGILTTLNAR	P33993	MCM7	DNA replication licensing factor MCM7 (EC 3.6.4.12) (CDC47 homolog) (P1.1-MCM3)	1.15152	2.22148	3.23675e-27	436	186	3130.88	1762.35
GFGFILFK	Q99729	HNRNPAB	Heterogeneous nuclear ribonucleoprotein A/B (hnRNP A/B) (APOBEC1-binding protein 1) (ABBP-1)	1.14853	2.21688	3.0832e-39	433	206	3664.03	1563.85
VFLAVFVEQPTPFLPR	O60568	PLOD3	Multifunctional procollagen lysine hydroxylase and glycosyltransferase LH3 [Includes: Procollagen-lysine,2-oxoglutarate 5-dioxygenase 3 (EC 1.14.11.4) (Lysyl hydroxylase 3) (LH3); Procollagen glycosyltransferase (EC 2.4.1.50) (EC 2.4.1.66) (Galactosylhydroxylysine-glucosyltransferase) (Procollagen galactosyltransferase) (Procollagen glucosyltransferase)]	1.14454	2.21075	3.31022e-12	313	87	479.527	229.137
GSSGVGLTAAVLR	P33993	MCM7	DNA replication licensing factor MCM7 (EC 3.6.4.12) (CDC47 homolog) (P1.1-MCM3)	1.1442	2.21023	2.25669e-26	437	193	4735.36	2694.01
IVFAAGNFWGR	P04181	OAT	Ornithine aminotransferase, mitochondrial (EC 2.6.1.13) (Ornithine delta-aminotransferase) (Ornithine--oxo-acid aminotransferase) [Cleaved into: Ornithine aminotransferase, hepatic form; Ornithine aminotransferase, renal form]	1.14222	2.20721	0.00342277	73	12	233.107	103.341
VPIPWVSGTSASTPVFGGILSLINEHR	O14773	TPP1	Tripeptidyl-peptidase 1 (TPP-1) (EC 3.4.14.9) (Cell growth-inhibiting gene 1 protein) (Lysosomal pepstatin-insensitive protease) (LPIC) (Tripeptidyl aminopeptidase) (Tripeptidyl-peptidase I) (TPP-I)	1.13905	2.20237	1.38632e-15	399	174	1259.18	496.432
VFQHLGNLQVLR	Q8TF66	LRRC15	Leucine-rich repeat-containing protein 15 (Leucine-rich repeat protein induced by beta-amyloid homolog) (hLib)	1.13873	2.20187	0.0020466	92	26	304.574	149.298
YLQLAEELIRPER	Q14566	MCM6	DNA replication licensing factor MCM6 (EC 3.6.4.12) (p105MCM)	1.13807	2.20086	7.01169e-21	436	184	1577.76	920.941
NLPQYVSNELLEEAFSVFGQVER	Q15233	NONO	Non-POU domain-containing octamer-binding protein (NonO protein) (54 kDa nuclear RNA- and DNA-binding protein) (p54(nrb)) (p54nrb) (55 kDa nuclear protein) (NMT55) (DNA-binding p52/p100 complex, 52 kDa subunit)	1.13791	2.20062	9.92264e-17	394	156	1320.43	533.593
NDVVFQPISGEDVR	Q99102	MUC4	Mucin-4 (MUC-4) (Ascites sialoglycoprotein) (ASGP) (Pancreatic adenocarcinoma mucin) (Testis mucin) (Tracheobronchial mucin) [Cleaved into: Mucin-4 alpha chain (Ascites sialoglycoprotein 1) (ASGP-1); Mucin-4 beta chain (Ascites sialoglycoprotein 2) (ASGP-2)]	1.13787	2.20057	6.02641e-05	181	76	1650.02	611.148
VFIMDNC(UniMod:4)EELIPEYLNFIR	P07900	HSP90AA1	Heat shock protein HSP 90-alpha (EC 3.6.4.10) (Heat shock 86 kDa) (HSP 86) (HSP86) (Lipopolysaccharide-associated protein 2) (LAP-2) (LPS-associated protein 2) (Renal carcinoma antigen NY-REN-38)	1.13734	2.19975	3.13194e-23	425	182	2806.55	1291.41
FDLLWLIQDRPDR	P33993	MCM7	DNA replication licensing factor MCM7 (EC 3.6.4.12) (CDC47 homolog) (P1.1-MCM3)	1.13723	2.19958	2.0723e-15	405	113	412.519	204.621
QYDADLEQILIQWITTQC(UniMod:4)R	P37802	TAGLN2	Transgelin-2 (Epididymis tissue protein Li 7e) (SM22-alpha homolog)	1.13364	2.19411	0.00314778	147	13	245.452	100.757
IQETQAELPR	Q14566	MCM6	DNA replication licensing factor MCM6 (EC 3.6.4.12) (p105MCM)	1.13213	2.19183	2.12418e-25	434	178	2467.87	1410.68
QLSFEEFIMLMAR	P06702	S100A9	Protein S100-A9 (Calgranulin-B) (Calprotectin L1H subunit) (Leukocyte L1 complex heavy chain) (Migration inhibitory factor-related protein 14) (MRP-14) (p14) (S100 calcium-binding protein A9)	1.13164	2.19108	3.7092e-09	404	186	4842.54	1610.38
GDVVIVLTGWRPGSGFTNTMR	P14618	PKM	Pyruvate kinase PKM (EC 2.7.1.40) (Cytosolic thyroid hormone-binding protein) (CTHBP) (Opa-interacting protein 3) (OIP-3) (Pyruvate kinase 2/3) (Pyruvate kinase muscle isozyme) (Thyroid hormone-binding protein 1) (THBP1) (Tumor M2-PK) (p58)	1.12987	2.18839	9.086e-18	416	172	1350.04	538.367
DLSHIGDAVVISC(UniMod:4)AK	P12004	PCNA	Proliferating cell nuclear antigen (PCNA) (Cyclin)	1.12961	2.188	6.63546e-25	435	206	5232.45	2906.8
DELLAAIK	Q99715	COL12A1	Collagen alpha-1(XII) chain	1.12943	2.18773	0.00934988	81	18	934.555	277.137
LINRPIIVFR	Q16658	FSCN1	Fascin (55 kDa actin-bundling protein) (Singed-like protein) (p55)	1.1252	2.18132	1.34347e-27	436	205	3495.04	1503.28
ESMATGSIPITVR	P49736	MCM2	DNA replication licensing factor MCM2 (EC 3.6.4.12) (Minichromosome maintenance protein 2 homolog) (Nuclear protein BM28)	1.12273	2.17758	2.54625e-18	430	152	1367.84	826.545
ALEAANGELEVK	P08727	KRT19	Keratin, type I cytoskeletal 19 (Cytokeratin-19) (CK-19) (Keratin-19) (K19)	1.12003	2.17352	6.76831e-17	386	153	2869.57	1417.01
GFDWPLLVK	P08236	GUSB	Beta-glucuronidase (EC 3.2.1.31) (Beta-G1)	1.11829	2.1709	1.80267e-05	112	37	130.65	81.0633
WTAISALEYGVPVTLIGEAVFAR	P52209	PGD	6-phosphogluconate dehydrogenase, decarboxylating (EC 1.1.1.44)	1.1134	2.16355	1.87267e-16	372	153	670.805	263.345
EVAGHTEQLQMSR	P08727	KRT19	Keratin, type I cytoskeletal 19 (Cytokeratin-19) (CK-19) (Keratin-19) (K19)	1.10949	2.1577	5.76912e-14	423	202	18154.2	9518.22
NGFLEVYPFTLVADVNADR	Q16666	IFI16	Gamma-interferon-inducible protein 16 (Ifi-16) (Interferon-inducible myeloid differentiation transcriptional activator)	1.10767	2.15498	1.25361e-05	146	28	347.791	159.037
LIVNVNDLR	P25205	MCM3	DNA replication licensing factor MCM3 (EC 3.6.4.12) (DNA polymerase alpha holoenzyme-associated protein P1) (P1-MCM3) (RLF subunit beta) (p102)	1.1051	2.15114	2.32872e-29	436	196	5289.23	2949.52
SQLLSYIDR	P33993	MCM7	DNA replication licensing factor MCM7 (EC 3.6.4.12) (CDC47 homolog) (P1.1-MCM3)	1.10506	2.15108	1.74367e-23	431	182	2351.88	1373.06
SLDMDSIIAEVK	P05787	KRT8	Keratin, type II cytoskeletal 8 (Cytokeratin-8) (CK-8) (Keratin-8) (K8) (Type-II keratin Kb8)	1.10364	2.14897	5.45518e-11	398	166	2852.3	1672.18
TDASVEQTLRPVILGPTSILLSWNLVPEAR	Q02388	COL7A1	Collagen alpha-1(VII) chain (Long-chain collagen) (LC collagen)	1.10316	2.14824	2.68614e-07	187	48	702.7	348.874
ETC(UniMod:4)LITFLLAGIEC(UniMod:4)PR	Q7KZF4	SND1	Staphylococcal nuclease domain-containing protein 1 (EC 3.1.31.1) (100 kDa coactivator) (EBNA2 coactivator p100) (Tudor domain-containing protein 11) (p100 co-activator)	1.10304	2.14807	3.42175e-12	277	76	325.056	143.326
DMANPTALLLSAVMMLR	P50213	IDH3A	Isocitrate dehydrogenase [NAD] subunit alpha, mitochondrial (EC 1.1.1.41) (Isocitric dehydrogenase subunit alpha) (NAD(+)-specific ICDH subunit alpha)	1.10206	2.1466	1.68895e-08	260	57	177.781	78.0154
PHASIMFC(UniMod:4)TVGVLLR	Q08211	DHX9	ATP-dependent RNA helicase A (EC 3.6.4.13) (DEAH box protein 9) (DExH-box helicase 9) (Leukophysin) (LKP) (Nuclear DNA helicase II) (NDH II) (RNA helicase A)	1.10183	2.14627	4.54745e-20	422	190	992.582	439.505
AGNASKDEIDSAVK	P23381	WARS1	Tryptophan--tRNA ligase, cytoplasmic (EC 6.1.1.2) (Interferon-induced protein 53) (IFP53) (Tryptophanyl-tRNA synthetase) (TrpRS) (hWRS) [Cleaved into: T1-TrpRS; T2-TrpRS]	1.10179	2.14621	0.00933472	79	15	354.737	217.218
VLTMAPGLITLEIVPFR	O43252	PAPSS1	Bifunctional 3'-phosphoadenosine 5'-phosphosulfate synthase 1 (PAPS synthase 1) (PAPSS 1) (Sulfurylase kinase 1) (SK 1) (SK1) [Includes: Sulfate adenylyltransferase (EC 2.7.7.4) (ATP-sulfurylase) (Sulfate adenylate transferase) (SAT); Adenylyl-sulfate kinase (EC 2.7.1.25) (3'-phosphoadenosine-5'-phosphosulfate synthase) (APS kinase) (Adenosine-5'-phosphosulfate 3'-phosphotransferase) (Adenylylsul…	1.10046	2.14423	2.01091e-07	288	57	354.553	151.391
GVVC(UniMod:4)IDEFDK	P25205	MCM3	DNA replication licensing factor MCM3 (EC 3.6.4.12) (DNA polymerase alpha holoenzyme-associated protein P1) (P1-MCM3) (RLF subunit beta) (p102)	1.09934	2.14257	8.52135e-25	429	162	1850.37	1061.33
FIYITPEELAAVANFIR	Q96HY6	DDRGK1	DDRGK domain-containing protein 1 (Dashurin) (UFM1-binding and PCI domain-containing protein 1)	1.09917	2.14232	5.95391e-05	233	33	333.873	149.642
NEILTAILASLTAR	Q9C0B1	FTO	Alpha-ketoglutarate-dependent dioxygenase FTO (Fat mass and obesity-associated protein) (U6 small nuclear RNA (2'-O-methyladenosine-N(6)-)-demethylase FTO) (EC 1.14.11.-) (U6 small nuclear RNA N(6)-methyladenosine-demethylase FTO) (EC 1.14.11.-) (mRNA (2'-O-methyladenosine-N(6)-)-demethylase FTO) (m6A(m)-demethylase FTO) (EC 1.14.11.-) (mRNA N(6)-methyladenosine demethylase FTO) (EC 1.14.11.53) (…	1.09658	2.13847	1.38726e-20	401	152	482.729	230.661
ALFAISC(UniMod:4)LVR	Q9NZL4	HSPBP1	Hsp70-binding protein 1 (HspBP1) (Heat shock protein-binding protein 1) (Hsp70-binding protein 2) (HspBP2) (Hsp70-interacting protein 1) (Hsp70-interacting protein 2)	1.09625	2.13799	6.1063e-13	295	86	253.431	133.875
AELATEEFLPVTPILEGFVILR	Q13200	PSMD2	26S proteasome non-ATPase regulatory subunit 2 (26S proteasome regulatory subunit RPN1) (26S proteasome regulatory subunit S2) (26S proteasome subunit p97) (Protein 55.11) (Tumor necrosis factor type 1 receptor-associated protein 2)	1.09559	2.137	2.02109e-17	384	150	592.719	283.94
GFGFVYFQNHDAADK	Q13151	HNRNPA0	Heterogeneous nuclear ribonucleoprotein A0 (hnRNP A0)	1.09397	2.13461	6.08905e-13	317	100	230.786	113.942
QLLAPGNMLGSFMIR	P08631	HCK	Tyrosine-protein kinase HCK (EC 2.7.10.2) (Hematopoietic cell kinase) (Hemopoietic cell kinase) (p59-HCK/p60-HCK) (p59Hck) (p61Hck)	1.09354	2.13397	0.00615546	59	9	250.945	126.778
DINTDFLLVVLR	Q08211	DHX9	ATP-dependent RNA helicase A (EC 3.6.4.13) (DEAH box protein 9) (DExH-box helicase 9) (Leukophysin) (LKP) (Nuclear DNA helicase II) (NDH II) (RNA helicase A)	1.0893	2.12771	5.60039e-22	426	196	909.964	454.177
AALEDTLAETEAR	P08727	KRT19	Keratin, type I cytoskeletal 19 (Cytokeratin-19) (CK-19) (Keratin-19) (K19)	1.0893	2.12771	1.46883e-11	427	203	19301.5	10002
FLNSNSGLQGLQFYR	Q99102	MUC4	Mucin-4 (MUC-4) (Ascites sialoglycoprotein) (ASGP) (Pancreatic adenocarcinoma mucin) (Testis mucin) (Tracheobronchial mucin) [Cleaved into: Mucin-4 alpha chain (Ascites sialoglycoprotein 1) (ASGP-1); Mucin-4 beta chain (Ascites sialoglycoprotein 2) (ASGP-2)]	1.08879	2.12695	0.00328557	120	41	1426.37	765.499
TAAFLLPILSQIYSDGPGEALR	O00571	DDX3X	ATP-dependent RNA helicase DDX3X (EC 3.6.4.13) (CAP-Rf) (DEAD box protein 3, X-chromosomal) (DEAD box, X isoform) (DBX) (Helicase-like protein 2) (HLP2)	1.08801	2.12581	2.75564e-16	382	137	613.393	283.633
SSIPITVR	P33992	MCM5	DNA replication licensing factor MCM5 (EC 3.6.4.12) (CDC46 homolog) (P1-CDC46)	1.08416	2.12014	3.24466e-22	403	137	3927.79	2265.88
ARPHAWPFMVSLQLR	P08246	ELANE	Neutrophil elastase (EC 3.4.21.37) (Bone marrow serine protease) (Elastase-2) (Human leukocyte elastase) (HLE) (Medullasin) (PMN elastase)	1.08286	2.11824	8.75011e-06	317	117	1818.59	935.864
VMILITDGK	Q99715	COL12A1	Collagen alpha-1(XII) chain	1.08272	2.11802	0.00206227	64	26	916.334	270.463
SYFLIVR	O00429	DNM1L	Dynamin-1-like protein (EC 3.6.5.5) (Dnm1p/Vps1p-like protein) (DVLP) (Dynamin family member proline-rich carboxyl-terminal domain less) (Dymple) (Dynamin-like protein) (Dynamin-like protein 4) (Dynamin-like protein IV) (HdynIV) (Dynamin-related protein 1)	1.08164	2.11644	1.07426e-05	201	23	272.931	129.11
SLEPFTLEILAR	Q99102	MUC4	Mucin-4 (MUC-4) (Ascites sialoglycoprotein) (ASGP) (Pancreatic adenocarcinoma mucin) (Testis mucin) (Tracheobronchial mucin) [Cleaved into: Mucin-4 alpha chain (Ascites sialoglycoprotein 1) (ASGP-1); Mucin-4 beta chain (Ascites sialoglycoprotein 2) (ASGP-2)]	1.0803	2.11448	2.54835e-06	161	80	1750.27	827.892
SLLEGQEDHYNNLSASK	P08727	KRT19	Keratin, type I cytoskeletal 19 (Cytokeratin-19) (CK-19) (Keratin-19) (K19)	1.0794	2.11315	3.96486e-10	394	163	2282.8	1264
LTQILSYLR	Q13123	IK	Protein Red (Cytokine IK) (IK factor) (Protein RER)	1.07904	2.11262	0.00136092	89	16	191.186	97.9022
FFALPYVDHFLR	Q9HD33	MRPL47	39S ribosomal protein L47, mitochondrial (L47mt) (MRP-L47) (Mitochondrial large ribosomal subunit protein uL29m) (Nasopharyngeal carcinoma metastasis-related protein 1)	1.07856	2.11193	1.65376e-11	286	80	154.622	75.4963
GQIQEIVLVGGSTR	P54652	HSPA2	Heat shock-related 70 kDa protein 2 (Heat shock 70 kDa protein 2)	1.07824	2.11145	8.55666e-09	287	109	612.5	290.695
VQSLQATFGTFESILR	Q07065	CKAP4	Cytoskeleton-associated protein 4 (63-kDa cytoskeleton-linking membrane protein) (Climp-63) (p63)	1.07665	2.10914	3.96241e-15	407	167	586.17	304.136
SAFSNLFGGEPLSYTR	P02786	TFRC	Transferrin receptor protein 1 (TR) (TfR) (TfR1) (Trfr) (T9) (p90) (CD antigen CD71) [Cleaved into: Transferrin receptor protein 1, serum form (sTfR)]	1.07545	2.10738	2.15728e-14	411	155	2319.4	1073.94
DVYVVTDQIPVFVTMFQK	Q14956	GPNMB	Transmembrane glycoprotein NMB (Hematopoietic growth factor inducible neurokinin-1 type)	1.07543	2.10736	1.84487e-13	348	122	919.226	463.398
FIDPLAK	P33991	MCM4	DNA replication licensing factor MCM4 (EC 3.6.4.12) (CDC21 homolog) (P1-CDC21)	1.07403	2.10531	1.50526e-15	317	138	4073.93	2456.45
GFVAAVVNGSAQGAQIGAMLMAIR	P19971	TYMP	Thymidine phosphorylase (TP) (EC 2.4.2.4) (Gliostatin) (Platelet-derived endothelial cell growth factor) (PD-ECGF) (TdRPase)	1.07208	2.10246	4.99469e-24	435	190	2955.64	1431.5
NVQVFLISGGFR	P78330	PSPH	Phosphoserine phosphatase (PSP) (PSPase) (EC 3.1.3.3) (L-3-phosphoserine phosphatase) (O-phosphoserine phosphohydrolase)	1.07188	2.10217	1.64686e-11	307	87	411.313	175.887
ELISDNQYR	P25205	MCM3	DNA replication licensing factor MCM3 (EC 3.6.4.12) (DNA polymerase alpha holoenzyme-associated protein P1) (P1-MCM3) (RLF subunit beta) (p102)	1.06968	2.09897	7.04112e-24	435	190	3067.17	1779.96
C(UniMod:4)SVLAAANSVFGR	P33992	MCM5	DNA replication licensing factor MCM5 (EC 3.6.4.12) (CDC46 homolog) (P1-CDC46)	1.0696	2.09885	2.45089e-22	423	155	1632.07	905.769
LPAYLTIQMVR	P54578	USP14	Ubiquitin carboxyl-terminal hydrolase 14 (EC 3.4.19.12) (Deubiquitinating enzyme 14) (Ubiquitin thioesterase 14) (Ubiquitin-specific-processing protease 14)	1.0679	2.09639	4.45469e-13	359	115	467.499	222.625
IPPGVFSKLENLLLLDLQHNR	P51888	PRELP	Prolargin (Proline-arginine-rich end leucine-rich repeat protein)	1.06759	2.09592	8.11616e-05	120	41	291.418	137.281
LEGLTDEINFLR	P05787	KRT8	Keratin, type II cytoskeletal 8 (Cytokeratin-8) (CK-8) (Keratin-8) (K8) (Type-II keratin Kb8)	1.06735	2.09557	2.15158e-11	401	183	3419.46	1901.08
FLIPDYNDEIR	O75525	KHDRBS3	KH domain-containing, RNA-binding, signal transduction-associated protein 3 (RNA-binding protein T-Star) (Sam68-like mammalian protein 2) (SLM-2) (Sam68-like phosphotyrosine protein)	1.06713	2.09526	0.00145011	108	22	390.631	167.97
GQGVYLGMPGC(UniMod:4)LPVYDALAGEFIR	P30040	ERP29	Endoplasmic reticulum resident protein 29 (ERp29) (Endoplasmic reticulum resident protein 28) (ERp28) (Endoplasmic reticulum resident protein 31) (ERp31)	1.06711	2.09523	1.22459e-10	211	40	304.083	161.224
ILGATIENSR	P08727	KRT19	Keratin, type I cytoskeletal 19 (Cytokeratin-19) (CK-19) (Keratin-19) (K19)	1.0649	2.09203	6.63729e-13	412	191	9284.81	4947.31
IAEPSVC(UniMod:4)GR	P33991	MCM4	DNA replication licensing factor MCM4 (EC 3.6.4.12) (CDC21 homolog) (P1-CDC21)	1.06424	2.09106	5.82012e-24	433	196	3716.28	2208.9
AQMALWTVLAAPLLMSTDLR	P17050	NAGA	Alpha-N-acetylgalactosaminidase (EC 3.2.1.49) (Alpha-galactosidase B)	1.06339	2.08983	0.000682344	155	16	283.388	128.406
VTLTIFVAR	Q9HC16	APOBEC3G	DNA dC->dU-editing enzyme APOBEC-3G (EC 3.5.4.38) (APOBEC-related cytidine deaminase) (APOBEC-related protein) (ARCD) (APOBEC-related protein 9) (ARP-9) (CEM-15) (CEM15) (Deoxycytidine deaminase) (A3G)	1.06013	2.08512	0.00891335	112	10	187.718	103.159
LMEPIYLVEIQC(UniMod:4)PEQVVGGIYGVLNR	P13639	EEF2	Elongation factor 2 (EF-2)	1.05785	2.08183	4.93985e-18	428	185	2398.94	1095.85
MPSGEFAR	P12004	PCNA	Proliferating cell nuclear antigen (PCNA) (Cyclin)	1.0572	2.08089	7.36949e-24	434	195	6157.75	3518.88
RGQPFWLTLHFEGR	P21980	TGM2	Protein-glutamine gamma-glutamyltransferase 2 (EC 2.3.2.13) (Erythrocyte transglutaminase) (Heart G alpha(h)) (hhG alpha(h)) (Isopeptidase TGM2) (EC 3.4.-.-) (Protein G alpha(h)) (G(h)) (Protein-glutamine deamidase TGM2) (EC 3.5.1.44) (Protein-glutamine dopaminyltransferase TGM2) (EC 2.3.1.-) (Protein-glutamine histaminyltransferase TGM2) (EC 2.3.1.-) (Protein-glutamine noradrenalinyltransferase …	1.05703	2.08064	2.5619e-05	218	43	319.716	162.455
C(UniMod:4)AGNEDIITLR	P12004	PCNA	Proliferating cell nuclear antigen (PCNA) (Cyclin)	1.05699	2.08058	1.70177e-23	435	204	4111.16	2265.77
TWKPTLVILR	O15143	ARPC1B	Actin-related protein 2/3 complex subunit 1B (Arp2/3 complex 41 kDa subunit) (p41-ARC)	1.05586	2.07896	5.96493e-11	373	150	666.297	283.07
ANWYFLLAR	P11310	ACADM	Medium-chain specific acyl-CoA dehydrogenase, mitochondrial (MCAD) (EC 1.3.8.7) (Medium chain acyl-CoA dehydrogenase) (MCADH)	1.05566	2.07868	5.40683e-07	199	36	262.533	147.638
DFYVAFQDLPTR	Q14566	MCM6	DNA replication licensing factor MCM6 (EC 3.6.4.12) (p105MCM)	1.05495	2.07765	2.1287e-16	417	147	805.126	462.865
STAAPIPILPER	Q99102	MUC4	Mucin-4 (MUC-4) (Ascites sialoglycoprotein) (ASGP) (Pancreatic adenocarcinoma mucin) (Testis mucin) (Tracheobronchial mucin) [Cleaved into: Mucin-4 alpha chain (Ascites sialoglycoprotein 1) (ASGP-1); Mucin-4 beta chain (Ascites sialoglycoprotein 2) (ASGP-2)]	1.05271	2.07443	2.27978e-05	143	65	800.392	377.657
GEPVISVK	Q14151	SAFB2	Scaffold attachment factor B2 (SAF-B2)	1.05164	2.07289	0.000333372	94	12	252.949	135.024
AEDNADTLALVFEAPNQEK	P12004	PCNA	Proliferating cell nuclear antigen (PCNA) (Cyclin)	1.05074	2.0716	1.56593e-26	434	198	2898.39	1604.4
GDINILLIGDPSVAK	P25205	MCM3	DNA replication licensing factor MCM3 (EC 3.6.4.12) (DNA polymerase alpha holoenzyme-associated protein P1) (P1-MCM3) (RLF subunit beta) (p102)	1.04847	2.06833	5.50142e-15	412	120	605.267	329.998
ASSAAGLTAAVVR	Q14566	MCM6	DNA replication licensing factor MCM6 (EC 3.6.4.12) (p105MCM)	1.04798	2.06764	1.33793e-19	418	139	1033.08	593.851
SIFQHIQSAQSQR	Q9Y2W1	THRAP3	Thyroid hormone receptor-associated protein 3 (BCLAF1 and THRAP3 family member 2) (Thyroid hormone receptor-associated protein complex 150 kDa component) (Trap150)	1.04683	2.06598	0.000304743	157	32	289.837	146.274
ETC(UniMod:4)VDLHLPR	P48594	SERPINB4	Serpin B4 (Leupin) (Peptidase inhibitor 11) (PI-11) (Squamous cell carcinoma antigen 2) (SCCA-2)	1.04394	2.06185	0.00799172	200	49	1851.86	1080.54
AFAVVASALGIPSLLPFLK	O75533	SF3B1	Splicing factor 3B subunit 1 (Pre-mRNA-splicing factor SF3b 155 kDa subunit) (SF3b155) (Spliceosome-associated protein 155) (SAP 155)	1.03928	2.0552	0.00384894	182	17	169.29	73.1697
AQLVVIAHDVDPIELVVFLPALC(UniMod:4)R	P62424	RPL7A	60S ribosomal protein L7a (Large ribosomal subunit protein eL8) (PLA-X polypeptide) (Surfeit locus protein 3)	1.03861	2.05425	0.000199351	215	37	504.981	218.959
GGVSLAALK	Q02539	H1-1	Histone H1.1 (Histone H1a)	1.03768	2.05292	4.12238e-07	233	79	929.86	450.439
LFDFPGR	Q9P258	RCC2	Protein RCC2 (RCC1-like protein TD-60) (Telophase disk protein of 60 kDa)	1.03668	2.05151	2.61922e-29	436	195	2482.56	1296.41
YLNFFTK	P12004	PCNA	Proliferating cell nuclear antigen (PCNA) (Cyclin)	1.03622	2.05085	8.84156e-27	434	205	4642.93	2524.03
IFGLLMGTLQK	Q9H307	PNN	Pinin (140 kDa nuclear and cell adhesion-related phosphoprotein) (Desmosome-associated protein) (Domain-rich serine protein) (DRS protein) (DRSP) (Melanoma metastasis clone A protein) (Nuclear protein SDK3) (SR-like protein)	1.03563	2.05001	2.07628e-12	340	99	247.887	127.533
YGC(UniMod:4)LAGVR	Q9P258	RCC2	Protein RCC2 (RCC1-like protein TD-60) (Telophase disk protein of 60 kDa)	1.03551	2.04983	1.25595e-30	433	191	1498.79	776.524
DGQILPVPNVVVR	Q9P258	RCC2	Protein RCC2 (RCC1-like protein TD-60) (Telophase disk protein of 60 kDa)	1.03329	2.04669	1.48587e-26	428	192	1645.52	837.026
LTIYVC(UniMod:4)R	Q9NZI7	UBP1	Upstream-binding protein 1 (Transcription factor LBP-1)	1.03229	2.04526	0.000362754	109	8	343.436	163.389
SFFLQPGEQLEQGIQDVYVLSEQQGLLLR	Q14764	MVP	Major vault protein (MVP) (Lung resistance-related protein)	1.02999	2.04201	0.00401151	126	13	210.351	85.8096
GFPELVLGTR	O75038	PLCH2	1-phosphatidylinositol 4,5-bisphosphate phosphodiesterase eta-2 (EC 3.1.4.11) (Phosphoinositide phospholipase C-eta-2) (Phosphoinositide phospholipase C-like 4) (PLC-L4) (Phospholipase C-like protein 4) (Phospholipase C-eta-2) (PLC-eta2)	1.02956	2.04141	0.00115555	121	25	128.986	75.8649
EMATQLAFMR	P08123	COL1A2	Collagen alpha-2(I) chain (Alpha-2 type I collagen)	1.02865	2.04011	0.000258575	98	30	352.63	170.451
QIVWNGPVGVFEWEAFAR	P00558	PGK1	Phosphoglycerate kinase 1 (EC 2.7.2.3) (Cell migration-inducing gene 10 protein) (Primer recognition protein 2) (PRP 2)	1.02853	2.03995	1.03553e-11	391	161	867.124	388.55
QSSATSSFGGLGGGSVR	P08727	KRT19	Keratin, type I cytoskeletal 19 (Cytokeratin-19) (CK-19) (Keratin-19) (K19)	1.02808	2.03931	1.15073e-09	434	206	44098.7	22787.4
RPSANC(UniMod:4)DPFSVTEALIR	P15104	GLUL	Glutamine synthetase (GS) (EC 6.3.1.2) (Glutamate--ammonia ligase) (Palmitoyltransferase GLUL) (EC 2.3.1.225)	1.027	2.03778	3.19261e-16	420	177	1599.4	880.183
FGPGVAFR	P08727	KRT19	Keratin, type I cytoskeletal 19 (Cytokeratin-19) (CK-19) (Keratin-19) (K19)	1.02282	2.03189	8.16248e-09	432	206	97026	53313.1
WLGDLILSK	O75530	EED	Polycomb protein EED (hEED) (Embryonic ectoderm development protein) (WD protein associating with integrin cytoplasmic tails 1) (WAIT-1)	1.02236	2.03123	0.00825394	62	14	132.74	65.216
PVSSAASVYAGAGGSGSR	P05783	KRT18	Keratin, type I cytoskeletal 18 (Cell proliferation-inducing gene 46 protein) (Cytokeratin-18) (CK-18) (Keratin-18) (K18)	1.02235	2.03123	1.77075e-08	393	163	1288.13	867.582
LGPHVTTEYVGPSSER	P35442	THBS2	Thrombospondin-2	1.02207	2.03083	0.00658538	126	31	1119.6	248.159
LVEGLSALVVDVK	P19971	TYMP	Thymidine phosphorylase (TP) (EC 2.4.2.4) (Gliostatin) (Platelet-derived endothelial cell growth factor) (PD-ECGF) (TdRPase)	1.02128	2.02972	6.01303e-20	436	201	2164.55	1294.01
NLMFLVLR	O43776	NARS1	Asparagine--tRNA ligase, cytoplasmic (EC 6.1.1.22) (Asparaginyl-tRNA synthetase) (AsnRS) (Asparaginyl-tRNA synthetase 1)	1.02111	2.02948	1.15529e-19	409	171	635.703	288.901
LLLGLVGDC(UniMod:4)LVEPFWPLGTGVAR	Q8TDZ2	MICAL1	[F-actin]-monooxygenase MICAL1 (EC 1.14.13.225) (EC 1.6.3.1) (Molecule interacting with CasL protein 1) (MICAL-1) (NEDD9-interacting protein with calponin homology and LIM domains)	1.02081	2.02906	0.000262023	134	21	254.097	109.455
VQISLVQYSR	Q99715	COL12A1	Collagen alpha-1(XII) chain	1.02014	2.02811	0.0017899	82	25	1246.56	435.967
FKPFTVEIVDSVEAYATMLR	P36871	PGM1	Phosphoglucomutase-1 (PGM 1) (EC 5.4.2.2) (Glucose phosphomutase 1)	1.01999	2.02791	1.66747e-07	179	47	244.562	135.031
VLIALLAR	Q8NBJ5	COLGALT1	Procollagen galactosyltransferase 1 (EC 2.4.1.50) (Collagen beta(1-O)galactosyltransferase 1) (ColGalT 1) (Glycosyltransferase 25 family member 1) (Hydroxylysine galactosyltransferase 1)	1.01996	2.02787	1.06157e-32	437	206	3154.64	1708.73
IIPAIATTTAAVVGLVC(UniMod:4)LELYK	P22314	UBA1	Ubiquitin-like modifier-activating enzyme 1 (EC 6.2.1.45) (Protein A1S9) (Ubiquitin-activating enzyme E1)	1.0188	2.02623	3.70383e-12	263	74	210.907	103.003
VLAVNILGR	O75843	AP1G2	AP-1 complex subunit gamma-like 2 (Gamma2-adaptin) (G2ad)	1.01851	2.02582	8.31161e-07	71	36	233.191	134.547
MFLNLLSPR	O00178	GTPBP1	GTP-binding protein 1 (G-protein 1) (GP-1) (GP1)	1.01751	2.02442	0.000792148	105	20	138.92	67.917
VLGIQVDTDGSGR	P33992	MCM5	DNA replication licensing factor MCM5 (EC 3.6.4.12) (CDC46 homolog) (P1-CDC46)	1.01727	2.02409	1.35323e-17	413	139	851.874	474.414
IQVTPPGFQLVFLPFADDK	P12956	XRCC6	X-ray repair cross-complementing protein 6 (EC 3.6.4.-) (EC 4.2.99.-) (5'-deoxyribose-5-phosphate lyase Ku70) (5'-dRP lyase Ku70) (70 kDa subunit of Ku antigen) (ATP-dependent DNA helicase 2 subunit 1) (ATP-dependent DNA helicase II 70 kDa subunit) (CTC box-binding factor 75 kDa subunit) (CTC75) (CTCBF) (DNA repair protein XRCC6) (Lupus Ku autoantigen protein p70) (Ku70) (Thyroid-lupus autoantige…	1.01534	2.02138	0.00708991	112	16	249.021	108.147
VHVIFNYK	P27797	CALR	Calreticulin (CRP55) (Calregulin) (Endoplasmic reticulum resident protein 60) (ERp60) (HACBP) (grp60)	1.01431	2.01993	0.000956702	90	14	615.435	357.683
SLLIDFFR	Q9H7B2	RPF2	Ribosome production factor 2 homolog (Brix domain-containing protein 1) (Ribosome biogenesis protein RPF2 homolog)	1.01392	2.01939	9.58761e-10	226	63	167.977	84.9322
LVFLAC(UniMod:4)C(UniMod:4)VAPTNPR	Q14566	MCM6	DNA replication licensing factor MCM6 (EC 3.6.4.12) (p105MCM)	1.01171	2.01631	1.69545e-09	392	100	930.64	558.287
SVDVILDDDLVDK	P25205	MCM3	DNA replication licensing factor MCM3 (EC 3.6.4.12) (DNA polymerase alpha holoenzyme-associated protein P1) (P1-MCM3) (RLF subunit beta) (p102)	1.01168	2.01625	2.06938e-17	420	148	938.956	514.323
GAYIYNALIEFIR	P26639	TARS1	Threonine--tRNA ligase 1, cytoplasmic (EC 6.1.1.3) (Threonyl-tRNA synthetase) (ThrRS) (Threonyl-tRNA synthetase 1)	1.00921	2.0128	0.000980044	172	13	147.745	77.5231
IANVTLIDLR	Q9Y2K7	KDM2A	Lysine-specific demethylase 2A (EC 1.14.11.27) (CXXC-type zinc finger protein 8) (F-box and leucine-rich repeat protein 11) (F-box protein FBL7) (F-box protein Lilina) (F-box/LRR-repeat protein 11) (JmjC domain-containing histone demethylation protein 1A) ([Histone-H3]-lysine-36 demethylase 1A)	1.00853	2.01186	0.000636369	70	18	131.201	61.8492
LREC(UniMod:4)LPLIIFLR	P62701	RPS4X	40S ribosomal protein S4, X isoform (SCR10) (Single copy abundant mRNA protein) (Small ribosomal subunit protein eS4)	1.00825	2.01147	6.54255e-17	436	203	2403.2	1007.52
VVVHPLVLLSVVDHFNR	P51665	PSMD7	26S proteasome non-ATPase regulatory subunit 7 (26S proteasome regulatory subunit RPN8) (26S proteasome regulatory subunit S12) (Mov34 protein homolog) (Proteasome subunit p40)	1.00801	2.01114	6.79768e-16	391	153	310.14	146.648
QGGLLVNFHPSILTC(UniMod:4)LLPQLTSPR	Q86VP6	CAND1	Cullin-associated NEDD8-dissociated protein 1 (Cullin-associated and neddylation-dissociated protein 1) (TBP-interacting protein of 120 kDa A) (TBP-interacting protein 120A) (p120 CAND1)	1.00628	2.00872	3.90929e-12	279	58	412.87	193.631
ELSAVTFPDIIR	P42224	STAT1	Signal transducer and activator of transcription 1-alpha/beta (Transcription factor ISGF-3 components p91/p84)	1.00618	2.00858	2.19211e-19	434	202	3152.17	1964.67
ILLANFLAQTEALMR	P06744	GPI	Glucose-6-phosphate isomerase (GPI) (EC 5.3.1.9) (Autocrine motility factor) (AMF) (Neuroleukin) (NLK) (Phosphoglucose isomerase) (PGI) (Phosphohexose isomerase) (PHI) (Sperm antigen 36) (SA-36)	1.00612	2.0085	6.734e-19	426	187	1171.21	542.979
ESEIIDFFLGASLKDEVLK	P15880	RPS2	40S ribosomal protein S2 (40S ribosomal protein S4) (Protein LLRep3) (Small ribosomal subunit protein uS5)	1.00418	2.0058	4.16429e-08	187	48	616.071	312.015
EMKPVIFLDVFLPR	P78527	PRKDC	DNA-dependent protein kinase catalytic subunit (DNA-PK catalytic subunit) (DNA-PKcs) (EC 2.7.11.1) (DNPK1) (p460)	1.00403	2.00559	3.67858e-08	267	48	157.153	78.5964
LGDAVEQGVINNTVLGYFIGR	P41250	GARS1	Glycine--tRNA ligase (EC 6.1.1.14) (Diadenosine tetraphosphate synthetase) (Ap4A synthetase) (EC 2.7.7.-) (Glycyl-tRNA synthetase) (GlyRS) (Glycyl-tRNA synthetase 1)	1.00367	2.0051	1.09317e-13	297	80	845.101	404.936
IRFHDFLGDSWGILFSHPR	P30041	PRDX6	Peroxiredoxin-6 (EC 1.11.1.27) (1-Cys peroxiredoxin) (1-Cys PRX) (24 kDa protein) (Acidic calcium-independent phospholipase A2) (aiPLA2) (EC 3.1.1.4) (Antioxidant protein 2) (Glutathione-dependent peroxiredoxin) (Liver 2D page spot 40) (Lysophosphatidylcholine acyltransferase 5) (LPC acyltransferase 5) (LPCAT-5) (Lyso-PC acyltransferase 5) (EC 2.3.1.23) (Non-selenium glutathione peroxidase) (NSGP…	1.00335	2.00465	3.01132e-05	161	23	390.396	196.978
GFPLITITVR	Q9NZ08	ERAP1	Endoplasmic reticulum aminopeptidase 1 (EC 3.4.11.-) (ARTS-1) (Adipocyte-derived leucine aminopeptidase) (A-LAP) (Aminopeptidase PILS) (Puromycin-insensitive leucyl-specific aminopeptidase) (PILS-AP) (Type 1 tumor necrosis factor receptor shedding aminopeptidase regulator)	1.00247	2.00343	1.00767e-18	433	200	1162.64	555.184
RDVEAWFFSK	P19012	KRT15	Keratin, type I cytoskeletal 15 (Cytokeratin-15) (CK-15) (Keratin-15) (K15)	1.00245	2.00341	0.000172022	221	72	855.19	476.615
LSFAVPFR	P78527	PRKDC	DNA-dependent protein kinase catalytic subunit (DNA-PK catalytic subunit) (DNA-PKcs) (EC 2.7.11.1) (DNPK1) (p460)	1.00235	2.00326	8.39517e-13	403	152	518.227	259.242
LLGLLFPLLAR	Q8TEX9	IPO4	Importin-4 (Imp4) (Importin-4b) (Imp4b) (Ran-binding protein 4) (RanBP4)	1.00085	2.00118	1.77842e-07	281	57	163.384	80.3943
LNLVEAFVEDAELR	P43246	MSH2	DNA mismatch repair protein Msh2 (hMSH2) (MutS protein homolog 2)	1.00043	2.0006	3.38831e-30	435	200	1260.72	705.21
RPHTPTPGIYMGR	P62995	TRA2B	Transformer-2 protein homolog beta (TRA-2 beta) (TRA2-beta) (hTRA2-beta) (Splicing factor, arginine/serine-rich 10) (Transformer-2 protein homolog B)	0.999184	1.99887	5.79588e-06	181	25	299.23	175.068
AGIIC(UniMod:4)QLNAR	P33991	MCM4	DNA replication licensing factor MCM4 (EC 3.6.4.12) (CDC21 homolog) (P1-CDC21)	0.998817	1.99836	1.24612e-19	430	177	1989.66	1195.48
ALC(UniMod:4)LLLGPDFFTDVITIETADHAR	Q14764	MVP	Major vault protein (MVP) (Lung resistance-related protein)	0.998647	1.99813	3.50593e-08	240	55	417.371	215.204
NALDLLLPK	P30566	ADSL	Adenylosuccinate lyase (ADSL) (ASL) (EC 4.3.2.2) (Adenylosuccinase) (ASase)	0.997367	1.99635	9.93704e-07	229	45	162.877	87.0476
PVLGEGVPILASFLR	Q86VP6	CAND1	Cullin-associated NEDD8-dissociated protein 1 (Cullin-associated and neddylation-dissociated protein 1) (TBP-interacting protein of 120 kDa A) (TBP-interacting protein 120A) (p120 CAND1)	0.996011	1.99448	2.82723e-09	248	51	184.602	90.9823
NLSDLIDLVPSLC(UniMod:4)EDLLSSVDQPLK	P47756	CAPZB	F-actin-capping protein subunit beta (CapZ beta)	0.995988	1.99445	4.44835e-05	214	32	247.359	108.252
GQLLIFGATNWDLIGR	Q9P258	RCC2	Protein RCC2 (RCC1-like protein TD-60) (Telophase disk protein of 60 kDa)	0.995373	1.9936	0.000370334	176	14	445.564	207.712
IIYLNQLLQEDSLNVADLTSLR	Q9UL46	PSME2	Proteasome activator complex subunit 2 (11S regulator complex subunit beta) (REG-beta) (Activator of multicatalytic protease subunit 2) (Proteasome activator 28 subunit beta) (PA28b) (PA28beta)	0.995076	1.99319	5.06868e-16	378	142	593.342	274.063
LAVHPSGVALQDR	P05161	ISG15	Ubiquitin-like protein ISG15 (Interferon-induced 15 kDa protein) (Interferon-induced 17 kDa protein) (IP17) (Ubiquitin cross-reactive protein) (hUCRP)	0.993518	1.99103	5.81608e-14	433	185	2240.43	1372.38
FLYIWPNAR	Q9HCC0	MCCC2	Methylcrotonoyl-CoA carboxylase beta chain, mitochondrial (MCCase subunit beta) (EC 6.4.1.4) (3-methylcrotonyl-CoA carboxylase 2) (3-methylcrotonyl-CoA carboxylase non-biotin-containing subunit) (3-methylcrotonyl-CoA:carbon dioxide ligase subunit beta)	0.99313	1.9905	1.40579e-22	405	156	593.069	301.913
VTNVEWLLDALYGK	Q9ULZ3	PYCARD	Apoptosis-associated speck-like protein containing a CARD (hASC) (Caspase recruitment domain-containing protein 5) (PYD and CARD domain-containing protein) (Target of methylation-induced silencing 1)	0.991963	1.98889	1.45987e-13	383	157	432.031	223.146
GFLFGPSLAQELGLGC(UniMod:4)VLIR	P07741	APRT	Adenine phosphoribosyltransferase (APRT) (EC 2.4.2.7)	0.991017	1.98759	9.00505e-13	381	146	774.999	345.692
VLVC(UniMod:4)GAGPIGMVTLLVAK	Q00796	SORD	Sorbitol dehydrogenase (SDH) (EC 1.1.1.-) ((R,R)-butanediol dehydrogenase) (EC 1.1.1.4) (L-iditol 2-dehydrogenase) (EC 1.1.1.14) (Polyol dehydrogenase) (Ribitol dehydrogenase) (RDH) (EC 1.1.1.56) (Xylitol dehydrogenase) (XDH) (EC 1.1.1.9)	0.988098	1.98357	1.87403e-06	245	69	242.919	122.809
IDLTLLNR	Q6P2Q9	PRPF8	Pre-mRNA-processing-splicing factor 8 (220 kDa U5 snRNP-specific protein) (PRP8 homolog) (Splicing factor Prp8) (p220)	0.985819	1.98044	3.37512e-06	243	53	334.923	163.381
GIPEFWLTVFK	P55209	NAP1L1	Nucleosome assembly protein 1-like 1 (NAP-1-related protein) (hNRP)	0.983745	1.97759	1.52818e-13	353	119	326.693	172.315
FLFPFFDSAYQGFASGNLER	P17174	GOT1	Aspartate aminotransferase, cytoplasmic (cAspAT) (EC 2.6.1.1) (EC 2.6.1.3) (Cysteine aminotransferase, cytoplasmic) (Cysteine transaminase, cytoplasmic) (cCAT) (Glutamate oxaloacetate transaminase 1) (Transaminase A)	0.982873	1.9764	1.03042e-07	293	71	524.239	226.413
EYFGEFGEIEAIELPMDPK	Q99729	HNRNPAB	Heterogeneous nuclear ribonucleoprotein A/B (hnRNP A/B) (APOBEC1-binding protein 1) (ABBP-1)	0.982116	1.97536	1.20203e-07	239	49	1092.16	636.38
HTIAVVWGGVNIPHSPYR	O75369	FLNB	Filamin-B (FLN-B) (ABP-278) (ABP-280 homolog) (Actin-binding-like protein) (Beta-filamin) (Filamin homolog 1) (Fh1) (Filamin-3) (Thyroid autoantigen) (Truncated actin-binding protein) (Truncated ABP)	0.981635	1.9747	1.28562e-06	255	58	376.753	184.103
LQPFATEADVEEALR	P33992	MCM5	DNA replication licensing factor MCM5 (EC 3.6.4.12) (CDC46 homolog) (P1-CDC46)	0.980889	1.97368	1.6093e-13	421	133	1239.26	772.128
DQEGQDVLLFIDNIFR	P06576	ATP5F1B	ATP synthase subunit beta, mitochondrial (EC 7.1.2.2) (ATP synthase F1 subunit beta)	0.980057	1.97254	3.52606e-15	414	184	1596.25	751.427
TIQEVAGYVLIALNTVER	P00533	EGFR	Epidermal growth factor receptor (EC 2.7.10.1) (Proto-oncogene c-ErbB-1) (Receptor tyrosine-protein kinase erbB-1)	0.979855	1.97227	6.55146e-09	212	49	156.601	74.8507
EFLLIFR	Q96C19	EFHD2	EF-hand domain-containing protein D2 (Swiprosin-1)	0.97954	1.97184	3.73113e-17	317	164	1273.57	557.809
GTLGGLFSQILQGEDIVR	Q9BZZ5	API5	Apoptosis inhibitor 5 (API-5) (Antiapoptosis clone 11 protein) (AAC-11) (Cell migration-inducing gene 8 protein) (Fibroblast growth factor 2-interacting factor) (FIF) (Protein XAGL)	0.979272	1.97147	2.36259e-17	381	125	668.638	345.652
TLHLQTGNLLNWGR	P48507	GCLM	Glutamate--cysteine ligase regulatory subunit (GCS light chain) (Gamma-ECS regulatory subunit) (Gamma-glutamylcysteine synthetase regulatory subunit) (Glutamate--cysteine ligase modifier subunit)	0.979129	1.97127	5.40026e-08	195	60	456.653	214.559
SRFWYFVSQLK	Q02543	RPL18A	60S ribosomal protein L18a (Large ribosomal subunit protein eL20)	0.979124	1.97127	0.000716113	179	41	254.6	134.529
TIAFLLPMFR	Q7L014	DDX46	Probable ATP-dependent RNA helicase DDX46 (EC 3.6.4.13) (DEAD box protein 46) (PRP5 homolog)	0.978165	1.96996	1.31609e-14	393	134	319.869	161.646
GLTVVVAFR	P14324	FDPS	Farnesyl pyrophosphate synthase (FPP synthase) (FPS) (EC 2.5.1.10) ((2E,6E)-farnesyl diphosphate synthase) (Dimethylallyltranstransferase) (EC 2.5.1.1) (Farnesyl diphosphate synthase) (Geranyltranstransferase)	0.97815	1.96994	5.55184e-25	436	195	1395.81	693.35
GILAIAWSMADPELLLSC(UniMod:4)GK	O94979	SEC31A	Protein transport protein Sec31A (ABP125) (ABP130) (SEC31-like protein 1) (SEC31-related protein A) (Web1-like protein)	0.978139	1.96992	5.12397e-07	287	67	249.909	116.039
WSLQSEAHR	Q16658	FSCN1	Fascin (55 kDa actin-bundling protein) (Singed-like protein) (p55)	0.977484	1.96903	1.21208e-07	194	42	396.251	211.944
QVVQGLLSETYLEAHR	P33993	MCM7	DNA replication licensing factor MCM7 (EC 3.6.4.12) (CDC47 homolog) (P1.1-MCM3)	0.97613	1.96718	3.42173e-15	428	164	1261.14	772.413
FFPYYVYNIIGGLDEEGK	P20618	PSMB1	Proteasome subunit beta type-1 (Macropain subunit C5) (Multicatalytic endopeptidase complex subunit C5) (Proteasome component C5) (Proteasome gamma chain)	0.975683	1.96657	1.73854e-10	256	55	348.388	166.13
RILGLLDAYLK	P26641	EEF1G	Elongation factor 1-gamma (EF-1-gamma) (eEF-1B gamma)	0.975252	1.96599	3.88964e-08	249	73	183.694	107.098
PGTYVIYVR	O75369	FLNB	Filamin-B (FLN-B) (ABP-278) (ABP-280 homolog) (Actin-binding-like protein) (Beta-filamin) (Filamin homolog 1) (Fh1) (Filamin-3) (Thyroid autoantigen) (Truncated actin-binding protein) (Truncated ABP)	0.973761	1.96395	2.09933e-13	375	146	495.436	234.605
YFVQGMGYMPSASMTR	Q92597	NDRG1	Protein NDRG1 (Differentiation-related gene 1 protein) (DRG-1) (N-myc downstream-regulated gene 1 protein) (Nickel-specific induction protein Cap43) (Reducing agents and tunicamycin-responsive protein) (RTP) (Rit42)	0.972984	1.9629	4.7424e-12	388	146	756.068	377.668
GSSYSGLLER	Q4G0N4	NADK2	NAD kinase 2, mitochondrial (EC 2.7.1.23) (Mitochondrial NAD kinase) (NAD kinase domain-containing protein 1, mitochondrial)	0.972482	1.96221	0.00129983	71	8	269.929	140.744
ALEENNNFSK	Q93045	STMN2	Stathmin-2 (Superior cervical ganglion-10 protein) (Protein SCG10)	0.970997	1.9602	8.49006e-14	233	71	1591.18	896.005
GPGTSFEFALAIVEALNGK	Q99497	PARK7	Parkinson disease protein 7 (Maillard deglycase) (Oncogene DJ1) (Parkinsonism-associated deglycase) (Protein DJ-1) (DJ-1) (Protein/nucleic acid deglycase DJ-1) (EC 3.1.2.-) (EC 3.5.1.-) (EC 3.5.1.124)	0.967725	1.95575	8.93783e-14	390	159	537.511	251.996
VDLHLPR	P29508	SERPINB3	Serpin B3 (Protein T4-A) (Squamous cell carcinoma antigen 1) (SCCA-1)	0.966519	1.95412	0.000476716	214	87	1477.68	762.867
ENAPAIIFIDEIDAIATK	P43686	PSMC4	26S proteasome regulatory subunit 6B (26S proteasome AAA-ATPase subunit RPT3) (MB67-interacting protein) (MIP224) (Proteasome 26S subunit ATPase 4) (Tat-binding protein 7) (TBP-7)	0.965708	1.95302	4.03111e-06	264	70	167.555	88.0535
AIIIFVPVPQLK	P62081	RPS7	40S ribosomal protein S7 (Small ribosomal subunit protein eS7)	0.965706	1.95302	1.07961e-19	437	205	3090.14	1402.38
ALDVNVALR	P09455	RBP1	Retinol-binding protein 1 (Cellular retinol-binding protein) (CRBP) (Cellular retinol-binding protein I) (CRBP-I)	0.962744	1.94901	5.79829e-12	392	160	1216.23	571.713
DGTVLC(UniMod:4)ELINALYPEGQAPVK	P37802	TAGLN2	Transgelin-2 (Epididymis tissue protein Li 7e) (SM22-alpha homolog)	0.961485	1.94731	1.29694e-21	427	187	1103.64	577.981
IEGC(UniMod:4)IIGFDEYMNLVLDDAEEIHSK	P62304	SNRPE	Small nuclear ribonucleoprotein E (snRNP-E) (Sm protein E) (Sm-E) (SmE)	0.961427	1.94724	2.30871e-15	327	112	478.613	247.411
ETIIAFAWEPNGSK	P55884	EIF3B	Eukaryotic translation initiation factor 3 subunit B (eIF3b) (Eukaryotic translation initiation factor 3 subunit 9) (Prt1 homolog) (hPrt1) (eIF-3-eta) (eIF3 p110) (eIF3 p116)	0.960853	1.94646	0.000440075	118	24	182.503	93.7848
DFGLLVFVR	P78527	PRKDC	DNA-dependent protein kinase catalytic subunit (DNA-PK catalytic subunit) (DNA-PKcs) (EC 2.7.11.1) (DNPK1) (p460)	0.96026	1.94566	9.46621e-13	392	122	296.731	148.518
MAVTFIGNSTAIQELFK	P07437	TUBB	Tubulin beta chain (Tubulin beta-5 chain)	0.959818	1.94506	6.44624e-22	432	197	2146.63	1030.19
LFNHLSAVSESIQALGWVAMAPK	Q01518	CAP1	Adenylyl cyclase-associated protein 1 (CAP 1)	0.959346	1.94443	0.00897687	64	13	373.075	220.682
GILLQLFGGTR	P33991	MCM4	DNA replication licensing factor MCM4 (EC 3.6.4.12) (CDC21 homolog) (P1-CDC21)	0.958711	1.94357	6.08086e-09	365	84	458.927	220.644
VNHLYSDLSDALVIFQLYEK	P13796	LCP1	Plastin-2 (L-plastin) (LC64P) (Lymphocyte cytosolic protein 1) (LCP-1)	0.95851	1.9433	1.56581e-08	239	66	490.281	254.651
TEEGLGFNIMGGK	Q9NUP9	LIN7C	Protein lin-7 homolog C (Lin-7C) (Mammalian lin-seven protein 3) (MALS-3) (Vertebrate lin-7 homolog 3) (Veli-3)	0.956645	1.94079	0.000574906	104	46	114.201	66.0013
SQLLQYVYNLVPR	P33991	MCM4	DNA replication licensing factor MCM4 (EC 3.6.4.12) (CDC21 homolog) (P1-CDC21)	0.956142	1.94011	1.01807e-11	370	97	646.727	343.078
LLALHNVSFMELLSAHR	P29590	PML	Protein PML (E3 SUMO-protein ligase PML) (EC 2.3.2.-) (Promyelocytic leukemia protein) (RING finger protein 71) (RING-type E3 SUMO transferase PML) (Tripartite motif-containing protein 19) (TRIM19)	0.955535	1.9393	2.59766e-15	398	147	463.113	217.097
GFLEFVEDFIQVPR	P51114	FXR1	Fragile X mental retardation syndrome-related protein 1 (hFXR1p)	0.954568	1.938	2.62844e-10	356	97	321.468	162.21
DIQDLKFGVEQDVDMVFASFIR	P14618	PKM	Pyruvate kinase PKM (EC 2.7.1.40) (Cytosolic thyroid hormone-binding protein) (CTHBP) (Opa-interacting protein 3) (OIP-3) (Pyruvate kinase 2/3) (Pyruvate kinase muscle isozyme) (Thyroid hormone-binding protein 1) (THBP1) (Tumor M2-PK) (p58)	0.95441	1.93779	1.9102e-05	218	34	417.45	198.934
FTVSWYYR	Q9P2B2	PTGFRN	Prostaglandin F2 receptor negative regulator (CD9 partner 1) (CD9P-1) (Glu-Trp-Ile EWI motif-containing protein F) (EWI-F) (Prostaglandin F2-alpha receptor regulatory protein) (Prostaglandin F2-alpha receptor-associated protein) (CD antigen CD315)	0.95383	1.93701	1.32521e-06	153	39	319.633	156.496
LAFLLFK	Q96DV4	MRPL38	39S ribosomal protein L38, mitochondrial (L38mt) (MRP-L38) (Mitochondrial large ribosomal subunit protein mL38)	0.953353	1.93637	1.03417e-25	412	184	460.129	241.402
LTPITIFMEYR	P06756	ITGAV	Integrin alpha-V (Vitronectin receptor) (Vitronectin receptor subunit alpha) (CD antigen CD51) [Cleaved into: Integrin alpha-V heavy chain; Integrin alpha-V light chain]	0.953177	1.93613	3.03586e-13	252	82	396.271	200.234
SLPISLVFLVPVR	P11215	ITGAM	Integrin alpha-M (CD11 antigen-like family member B) (CR-3 alpha chain) (Cell surface glycoprotein MAC-1 subunit alpha) (Leukocyte adhesion receptor MO1) (Neutrophil adherence receptor) (CD antigen CD11b)	0.953051	1.93596	1.33399e-07	277	75	276.578	133.21
RVQIALAQYSGDPR	Q99715	COL12A1	Collagen alpha-1(XII) chain	0.951959	1.9345	0.000843937	169	69	632.85	218.358
DPVALVAPFWDDADFSTGR	Q99102	MUC4	Mucin-4 (MUC-4) (Ascites sialoglycoprotein) (ASGP) (Pancreatic adenocarcinoma mucin) (Testis mucin) (Tracheobronchial mucin) [Cleaved into: Mucin-4 alpha chain (Ascites sialoglycoprotein 1) (ASGP-1); Mucin-4 beta chain (Ascites sialoglycoprotein 2) (ASGP-2)]	0.950928	1.93312	0.000730949	127	47	1372.03	732.953
DMDLTEVITGTLWNLSSHDSIK	O60716	CTNND1	Catenin delta-1 (Cadherin-associated Src substrate) (CAS) (p120 catenin) (p120(ctn)) (p120(cas))	0.950138	1.93206	8.30516e-07	227	38	161.644	77.081
LGSAADFLLDISETDLSSLTASIK	O75369	FLNB	Filamin-B (FLN-B) (ABP-278) (ABP-280 homolog) (Actin-binding-like protein) (Beta-filamin) (Filamin homolog 1) (Fh1) (Filamin-3) (Thyroid autoantigen) (Truncated actin-binding protein) (Truncated ABP)	0.948111	1.92934	5.50142e-15	360	129	290.478	143.916
RVFIMDSC(UniMod:4)DELIPEYLNFIR	P08238	HSP90AB1	Heat shock protein HSP 90-beta (HSP 90) (Heat shock 84 kDa) (HSP 84) (HSP84)	0.947891	1.92905	1.69546e-15	349	123	775.34	381.208
DAEDWFFSK	Q04695	KRT17	Keratin, type I cytoskeletal 17 (39.1) (Cytokeratin-17) (CK-17) (Keratin-17) (K17)	0.946886	1.92771	1.30863e-05	376	128	1677.93	1463.12
VLTQIGTSIQDFIEAEDDLSSFR	Q15063	POSTN	Periostin (PN) (Osteoblast-specific factor 2) (OSF-2)	0.945362	1.92567	5.20816e-07	412	174	3505.66	1423.56
GMVSAYPR	P33991	MCM4	DNA replication licensing factor MCM4 (EC 3.6.4.12) (CDC21 homolog) (P1-CDC21)	0.945102	1.92533	3.79972e-19	433	174	2922.16	1895.79
QPELPEVIAMLGFR	O60716	CTNND1	Catenin delta-1 (Cadherin-associated Src substrate) (CAS) (p120 catenin) (p120(ctn)) (p120(cas))	0.944996	1.92518	2.42211e-20	428	195	1354.76	755.385
GAHLTALEMLTAFASHIR	Q96EL3	MRPL53	39S ribosomal protein L53, mitochondrial (L53mt) (MRP-L53) (Mitochondrial large ribosomal subunit protein mL53)	0.94487	1.92501	1.71618e-13	373	142	382.241	200.693
TPLFDQIIDMLR	P54886	ALDH18A1	Delta-1-pyrroline-5-carboxylate synthase (P5CS) (Aldehyde dehydrogenase family 18 member A1) [Includes: Glutamate 5-kinase (GK) (EC 2.7.2.11) (Gamma-glutamyl kinase); Gamma-glutamyl phosphate reductase (GPR) (EC 1.2.1.41) (Glutamate-5-semialdehyde dehydrogenase) (Glutamyl-gamma-semialdehyde dehydrogenase)]	0.944196	1.92412	3.54443e-15	382	129	318.402	168.927
AFYAELYHIISSNLEK	Q9UL46	PSME2	Proteasome activator complex subunit 2 (11S regulator complex subunit beta) (REG-beta) (Activator of multicatalytic protease subunit 2) (Proteasome activator 28 subunit beta) (PA28b) (PA28beta)	0.943955	1.92379	9.5358e-14	390	147	746.415	348.762
TVDFTSPLFK	Q99102	MUC4	Mucin-4 (MUC-4) (Ascites sialoglycoprotein) (ASGP) (Pancreatic adenocarcinoma mucin) (Testis mucin) (Tracheobronchial mucin) [Cleaved into: Mucin-4 alpha chain (Ascites sialoglycoprotein 1) (ASGP-1); Mucin-4 beta chain (Ascites sialoglycoprotein 2) (ASGP-2)]	0.943911	1.92374	0.00264476	125	43	750.327	363.652
C(UniMod:4)LQILAAGLFLPGSVGITDPC(UniMod:4)ESGNFR	Q12905	ILF2	Interleukin enhancer-binding factor 2 (Nuclear factor of activated T-cells 45 kDa)	0.943414	1.92307	4.3304e-25	423	186	1493.04	831.131
LPEEWSQWLGGSSWPGYVR	P04792	HSPB1	Heat shock protein beta-1 (HspB1) (28 kDa heat shock protein) (Estrogen-regulated 24 kDa protein) (Heat shock 27 kDa protein) (HSP 27) (Stress-responsive protein 27) (SRP27)	0.943376	1.92302	2.1453e-12	411	180	3807.16	1742.08
NLSFFLTPPC(UniMod:4)AR	P42224	STAT1	Signal transducer and activator of transcription 1-alpha/beta (Transcription factor ISGF-3 components p91/p84)	0.941004	1.91986	2.38029e-15	427	186	2777.01	1897.8
SKFDNLYGC(UniMod:4)R	P23526	AHCY	Adenosylhomocysteinase (AdoHcyase) (EC 3.3.1.1) (S-adenosyl-L-homocysteine hydrolase)	0.940976	1.91983	0.000592465	106	28	515.9	244.873
GYIPIYTPFFMR	P49591	SARS1	Serine--tRNA ligase, cytoplasmic (EC 6.1.1.11) (Seryl-tRNA synthetase) (SerRS) (Seryl-tRNA(Ser/Sec) synthetase)	0.939999	1.91853	3.65404e-19	409	173	816.688	395.551
YGLIFHSTFIGR	O00567	NOP56	Nucleolar protein 56 (Nucleolar protein 5A)	0.939949	1.91846	3.85447e-10	316	105	494.656	256.201
LYGPSSVSFADDFVR	P50454	SERPINH1	Serpin H1 (47 kDa heat shock protein) (Arsenic-transactivated protein 3) (AsTP3) (Cell proliferation-inducing gene 14 protein) (Collagen-binding protein) (Colligin) (Rheumatoid arthritis-related antigen RA-A47)	0.939865	1.91835	2.41181e-16	437	203	2357.69	1239.92
FWYFVSQLKK	Q02543	RPL18A	60S ribosomal protein L18a (Large ribosomal subunit protein eL20)	0.939822	1.91829	1.11415e-08	291	102	405.178	192.412
DVYVQLYLQHLTAR	P42166	TMPO	Lamina-associated polypeptide 2, isoform alpha (Thymopoietin isoform alpha) (TP alpha) (Thymopoietin-related peptide isoform alpha) (TPRP isoform alpha) [Cleaved into: Thymopoietin (TP) (Splenin); Thymopentin (TP5)]	0.938896	1.91706	8.6692e-08	327	106	502.634	249.49
VAIFIEK	Q9P258	RCC2	Protein RCC2 (RCC1-like protein TD-60) (Telophase disk protein of 60 kDa)	0.938562	1.91662	4.62642e-24	433	187	1686.33	947.784
DVPWGVDSLITLAFQDQR	Q16658	FSCN1	Fascin (55 kDa actin-bundling protein) (Singed-like protein) (p55)	0.93852	1.91656	6.83511e-21	427	199	2706.99	1467.08
NGLSLAALK	P16401	H1-5	Histone H1.5 (Histone H1a) (Histone H1b) (Histone H1s-3)	0.938303	1.91627	2.91142e-13	437	201	5311.42	2612.36
NMVHPNVIC(UniMod:4)DGC(UniMod:4)NGPVVGTR	Q13501	SQSTM1	Sequestosome-1 (EBI3-associated protein of 60 kDa) (EBIAP) (p60) (Phosphotyrosine-independent ligand for the Lck SH2 domain of 62 kDa) (Ubiquitin-binding protein p62)	0.936135	1.9134	0.00938284	148	38	156.442	72.3361
VTMLFLGLHNVR	P14868	DARS1	Aspartate--tRNA ligase, cytoplasmic (EC 6.1.1.12) (Aspartyl-tRNA synthetase) (AspRS) (Cell proliferation-inducing gene 40 protein)	0.935567	1.91264	1.14065e-17	437	201	1592.73	781.693
IVIWDFLTR	Q15291	RBBP5	Retinoblastoma-binding protein 5 (RBBP-5) (Retinoblastoma-binding protein RBQ-3)	0.934895	1.91175	6.85189e-11	305	79	205.594	108.407
RLEAGAMVLADR	P25205	MCM3	DNA replication licensing factor MCM3 (EC 3.6.4.12) (DNA polymerase alpha holoenzyme-associated protein P1) (P1-MCM3) (RLF subunit beta) (p102)	0.933598	1.91003	3.51105e-18	426	151	1624.04	1015.49
QLASGLLLVTGPLVLNR	Q02878	RPL6	60S ribosomal protein L6 (Large ribosomal subunit protein eL6) (Neoplasm-related protein C140) (Tax-responsive enhancer element-binding protein 107) (TaxREB107)	0.933532	1.90995	2.53866e-16	436	201	2279.6	1056.11
PTGGVGAVALLIGPNAPLIFER	Q01581	HMGCS1	Hydroxymethylglutaryl-CoA synthase, cytoplasmic (HMG-CoA synthase) (EC 2.3.3.10) (3-hydroxy-3-methylglutaryl coenzyme A synthase)	0.932775	1.90894	1.01618e-08	243	96	424.314	208.986
IEYDC(UniMod:4)ELVPR	Q9P258	RCC2	Protein RCC2 (RCC1-like protein TD-60) (Telophase disk protein of 60 kDa)	0.931988	1.9079	5.84305e-25	433	196	2174.83	1269.53
EVGDGTTSVVIIAAELLK	P17987	TCP1	T-complex protein 1 subunit alpha (TCP-1-alpha) (CCT-alpha)	0.931726	1.90756	7.72981e-11	342	114	210.668	119.515
EFNEGQIAPPSHLIR	Q9H3D4	TP63	Tumor protein 63 (p63) (Chronic ulcerative stomatitis protein) (CUSP) (Keratinocyte transcription factor KET) (Transformation-related protein 63) (TP63) (Tumor protein p73-like) (p73L) (p40) (p51)	0.930958	1.90654	4.2233e-15	393	161	1192.92	775.423
SVVPGGGAVEAALSIYLENYATSMGSR	P17987	TCP1	T-complex protein 1 subunit alpha (TCP-1-alpha) (CCT-alpha)	0.929208	1.90423	2.10632e-15	400	153	429.756	215.24
C(UniMod:4)PLLKPWALTFSYGR	P04075	ALDOA	Fructose-bisphosphate aldolase A (EC 4.1.2.13) (Lung cancer antigen NY-LU-1) (Muscle-type aldolase)	0.928726	1.90359	2.71942e-20	433	201	3542.78	1908.44
DYTNLPEAAPLLTILDMSAR	Q6DKJ4	NXN	Nucleoredoxin (EC 1.8.1.8)	0.92837	1.90312	6.81357e-05	218	48	256.839	133.994
DQAVENILVSPVVVASSLGLVSLGGK	P50454	SERPINH1	Serpin H1 (47 kDa heat shock protein) (Arsenic-transactivated protein 3) (AsTP3) (Cell proliferation-inducing gene 14 protein) (Collagen-binding protein) (Colligin) (Rheumatoid arthritis-related antigen RA-A47)	0.928322	1.90306	1.21102e-14	392	143	353.634	186.361
APFAAHGYGAFLTLSILDR	P49721	PSMB2	Proteasome subunit beta type-2 (Macropain subunit C7-I) (Multicatalytic endopeptidase complex subunit C7-I) (Proteasome component C7-I)	0.927901	1.90251	9.55425e-17	388	139	623.773	295.062
ANRPFLVFIR	P01008	SERPINC1	Antithrombin-III (ATIII) (Serpin C1)	0.927838	1.90242	5.59588e-08	316	148	687.77	398.877
NLNPEDIDQLITISGMVIR	P33991	MCM4	DNA replication licensing factor MCM4 (EC 3.6.4.12) (CDC21 homolog) (P1-CDC21)	0.9278	1.90237	1.83966e-10	387	106	705.48	428.692
DVEAWFFSK	P19012	KRT15	Keratin, type I cytoskeletal 15 (Cytokeratin-15) (CK-15) (Keratin-15) (K15)	0.927545	1.90204	1.34963e-06	416	197	6062.21	3035.57
SFVEFILEPLYK	Q15029	EFTUD2	116 kDa U5 small nuclear ribonucleoprotein component (Elongation factor Tu GTP-binding domain-containing protein 2) (SNU114 homolog) (hSNU114) (U5 snRNP-specific protein, 116 kDa) (U5-116 kDa)	0.92718	1.90156	3.14779e-18	383	151	331.344	166.79
ASITPGTILIILTGR	Q02878	RPL6	60S ribosomal protein L6 (Large ribosomal subunit protein eL6) (Neoplasm-related protein C140) (Tax-responsive enhancer element-binding protein 107) (TaxREB107)	0.927114	1.90147	7.61878e-16	434	201	4289.49	1870.14
HFYWYLTNEGIQYLR	P46783	RPS10	40S ribosomal protein S10 (Small ribosomal subunit protein eS10)	0.926545	1.90072	0.00523454	158	11	396.766	235.582
NAVLAIYTIYR	P53618	COPB1	Coatomer subunit beta (Beta-coat protein) (Beta-COP)	0.926241	1.90032	6.50322e-12	312	107	425.231	217.93
VLTDYYR	O95340	PAPSS2	Bifunctional 3'-phosphoadenosine 5'-phosphosulfate synthase 2 (PAPS synthase 2) (PAPSS 2) (Sulfurylase kinase 2) (SK 2) (SK2) [Includes: Sulfate adenylyltransferase (EC 2.7.7.4) (ATP-sulfurylase) (Sulfate adenylate transferase) (SAT); Adenylyl-sulfate kinase (EC 2.7.1.25) (3'-phosphoadenosine-5'-phosphosulfate synthase) (APS kinase) (Adenosine-5'-phosphosulfate 3'-phosphotransferase) (Adenylylsul…	0.924142	1.89755	0.0020231	85	23	554.272	327.32
FDMIFIVK	P33992	MCM5	DNA replication licensing factor MCM5 (EC 3.6.4.12) (CDC46 homolog) (P1-CDC46)	0.923463	1.89666	0.000275573	234	31	179.676	91.051
AAVFDLDGVLALPAVFGVLGR	P34913	EPHX2	Bifunctional epoxide hydrolase 2 [Includes: Cytosolic epoxide hydrolase 2 (CEH) (EC 3.3.2.10) (Epoxide hydratase) (Soluble epoxide hydrolase) (SEH); Lipid-phosphate phosphatase (EC 3.1.3.76)]	0.923264	1.8964	3.72021e-05	177	50	321.119	161.975
ILIFSSR	Q8TDN6	BRIX1	Ribosome biogenesis protein BRX1 homolog (Brix domain-containing protein 2)	0.920932	1.89334	9.60822e-09	235	56	495.765	271.259
LAPALATGNTVVMK	P30837	ALDH1B1	Aldehyde dehydrogenase X, mitochondrial (EC 1.2.1.3) (Aldehyde dehydrogenase 5) (Aldehyde dehydrogenase family 1 member B1)	0.920863	1.89325	0.00447108	72	21	168.387	97.3734
LSC(UniMod:4)FAQTVSPAEK	Q16658	FSCN1	Fascin (55 kDa actin-bundling protein) (Singed-like protein) (p55)	0.920162	1.89233	2.13943e-19	429	192	771.22	434.779
LLYGFLIK	Q92542	NCSTN	Nicastrin	0.920102	1.89225	3.85569e-10	286	65	379.347	228.036
EGFLLALTQGR	Q9UJ70	NAGK	N-acetyl-D-glucosamine kinase (N-acetylglucosamine kinase) (EC 2.7.1.59) (GlcNAc kinase)	0.919633	1.89163	0.00134207	77	15	209.809	129.174
LALFAHR	Q96QK1	VPS35	Vacuolar protein sorting-associated protein 35 (hVPS35) (Maternal-embryonic 3) (Vesicle protein sorting 35)	0.918142	1.88968	0.000659944	98	15	239.933	142.264
ALLLLPVEQGFTFSGIC(UniMod:4)R	Q5SY16	NOL9	Polynucleotide 5'-hydroxyl-kinase NOL9 (EC 2.7.1.-) (Nucleolar protein 9)	0.917515	1.88886	8.46955e-12	355	107	349.571	217.321
GYGYGQGAGTLNMDR	Q16527	CSRP2	Cysteine and glycine-rich protein 2 (Cysteine-rich protein 2) (CRP2) (LIM domain only protein 5) (LMO-5) (Smooth muscle cell LIM protein) (SmLIM)	0.915403	1.8861	0.000324568	113	24	184.393	106.311
TQEFPQILTLIGR	Q9NZ08	ERAP1	Endoplasmic reticulum aminopeptidase 1 (EC 3.4.11.-) (ARTS-1) (Adipocyte-derived leucine aminopeptidase) (A-LAP) (Aminopeptidase PILS) (Puromycin-insensitive leucyl-specific aminopeptidase) (PILS-AP) (Type 1 tumor necrosis factor receptor shedding aminopeptidase regulator)	0.914993	1.88556	0.00326522	90	14	228.605	106.593
FSDHVALLSVFQAWDDAR	Q08211	DHX9	ATP-dependent RNA helicase A (EC 3.6.4.13) (DEAH box protein 9) (DExH-box helicase 9) (Leukophysin) (LKP) (Nuclear DNA helicase II) (NDH II) (RNA helicase A)	0.913055	1.88303	9.41503e-22	431	201	1475.32	829.453
ALGALAAALR	Q9Y6K5	OAS3	2'-5'-oligoadenylate synthase 3 ((2-5')oligo(A) synthase 3) (2-5A synthase 3) (EC 2.7.7.84) (p100 OAS) (p100OAS)	0.912318	1.88207	1.66046e-16	435	197	1314.32	778.013
LGLVEFNILWNR	P07384	CAPN1	Calpain-1 catalytic subunit (EC 3.4.22.52) (Calcium-activated neutral proteinase 1) (CANP 1) (Calpain mu-type) (Calpain-1 large subunit) (Cell proliferation-inducing gene 30 protein) (Micromolar-calpain) (muCANP)	0.911707	1.88127	1.93922e-16	347	145	519.914	280.564
IVEHPSDLIVSK	Q9Y6N7	ROBO1	Roundabout homolog 1 (Deleted in U twenty twenty) (H-Robo-1)	0.911516	1.88102	0.00125722	90	18	276.739	133.074
GPFELEAFYSDPQGVPYPEAK	Q92598	HSPH1	Heat shock protein 105 kDa (Antigen NY-CO-25) (Heat shock 110 kDa protein)	0.91085	1.88015	0.00700507	57	11	247.047	126.401
LGFSEYC(UniMod:4)R	Q14566	MCM6	DNA replication licensing factor MCM6 (EC 3.6.4.12) (p105MCM)	0.909851	1.87885	3.95924e-13	420	136	1225.49	807.536
QVIQQNPALLPALLQQLGQENPQLLQQISR	P54725	RAD23A	UV excision repair protein RAD23 homolog A (HR23A) (hHR23A)	0.909284	1.87811	1.3545e-06	221	52	257.813	142.618
AGVPMEVMGLMLGEFVDDYTVR	O00487	PSMD14	26S proteasome non-ATPase regulatory subunit 14 (EC 3.4.19.-) (26S proteasome regulatory subunit RPN11) (26S proteasome-associated PAD1 homolog 1)	0.909157	1.87795	9.03458e-13	340	117	228.502	112.382
LSFLVSYIASK	P47897	QARS1	Glutamine--tRNA ligase (EC 6.1.1.18) (Glutaminyl-tRNA synthetase) (GlnRS)	0.908068	1.87653	2.0851e-06	247	42	165.431	88.636
FHDFLGDSWGILFSHPR	P30041	PRDX6	Peroxiredoxin-6 (EC 1.11.1.27) (1-Cys peroxiredoxin) (1-Cys PRX) (24 kDa protein) (Acidic calcium-independent phospholipase A2) (aiPLA2) (EC 3.1.1.4) (Antioxidant protein 2) (Glutathione-dependent peroxiredoxin) (Liver 2D page spot 40) (Lysophosphatidylcholine acyltransferase 5) (LPC acyltransferase 5) (LPCAT-5) (Lyso-PC acyltransferase 5) (EC 2.3.1.23) (Non-selenium glutathione peroxidase) (NSGP…	0.90796	1.87639	2.53224e-16	427	199	2392.74	1100.05
KDAEAWFTSR	P08727	KRT19	Keratin, type I cytoskeletal 19 (Cytokeratin-19) (CK-19) (Keratin-19) (K19)	0.906187	1.87409	2.84376e-08	349	142	3121	1692.01
ANPALYVLR	Q6P2Q9	PRPF8	Pre-mRNA-processing-splicing factor 8 (220 kDa U5 snRNP-specific protein) (PRP8 homolog) (Splicing factor Prp8) (p220)	0.906159	1.87405	2.5021e-05	254	43	221.228	121.996
DTDAAVGDNIGYITFVLFPR	O15144	ARPC2	Actin-related protein 2/3 complex subunit 2 (Arp2/3 complex 34 kDa subunit) (p34-ARC)	0.906157	1.87405	2.67147e-12	416	192	937.893	491.663
SEDDESGAGELTR	P33993	MCM7	DNA replication licensing factor MCM7 (EC 3.6.4.12) (CDC47 homolog) (P1.1-MCM3)	0.905532	1.87323	8.39205e-13	423	142	696.166	429.508
SNLMDAISFVLGEK	Q14683	SMC1A	Structural maintenance of chromosomes protein 1A (SMC protein 1A) (SMC-1-alpha) (SMC-1A) (Sb1.8)	0.905516	1.87321	4.96885e-05	174	36	140.478	78.746
LWEYLLELLR	Q01082	SPTBN1	Spectrin beta chain, non-erythrocytic 1 (Beta-II spectrin) (Fodrin beta chain) (Spectrin, non-erythroid beta chain 1)	0.903904	1.87112	0.00501164	177	21	238.934	141.191
QIISTIR	P37268	FDFT1	Squalene synthase (SQS) (SS) (EC 2.5.1.21) (FPP:FPP farnesyltransferase) (Farnesyl-diphosphate farnesyltransferase) (Farnesyl-diphosphate farnesyltransferase 1)	0.90325	1.87028	2.65657e-05	91	29	1181.09	658.076
C(UniMod:4)FLSWFC(UniMod:4)DDILSPNTK	Q9NRW3	APOBEC3C	DNA dC->dU-editing enzyme APOBEC-3C (A3C) (EC 3.5.4.38) (APOBEC1-like) (Phorbolin I)	0.902798	1.86969	2.62549e-07	193	31	379.368	216.406
EIPDEISILLLGVAHFK	P36955	SERPINF1	Pigment epithelium-derived factor (PEDF) (Cell proliferation-inducing gene 35 protein) (EPC-1) (Serpin F1)	0.902032	1.8687	0.00615526	100	15	126.976	59.6322
LGFSEVELVQMVVDGVK	P12277	CKB	Creatine kinase B-type (EC 2.7.3.2) (Brain creatine kinase) (B-CK) (Creatine kinase B chain) (Creatine phosphokinase B-type) (CPK-B)	0.90175	1.86833	2.9189e-08	410	190	2101.82	741.332
GQVGGQVSVEVDSAPGTDLAK	P08727	KRT19	Keratin, type I cytoskeletal 19 (Cytokeratin-19) (CK-19) (Keratin-19) (K19)	0.900881	1.86721	1.68688e-08	390	169	3025.11	1830.79
IIDTPISEMGFAGIAVGAAMAGLR	P11177	PDHB	Pyruvate dehydrogenase E1 component subunit beta, mitochondrial (PDHE1-B) (EC 1.2.4.1)	0.899986	1.86605	0.000648347	99	15	170.608	99.3165
LIILASGGPQALVNIMR	P35222	CTNNB1	Catenin beta-1 (Beta-catenin)	0.899922	1.86596	5.25964e-09	312	117	436.207	228.464
GFC(UniMod:4)FITFK	Q14103	HNRNPD	Heterogeneous nuclear ribonucleoprotein D0 (hnRNP D0) (AU-rich element RNA-binding protein 1)	0.89925	1.8651	8.79784e-15	433	200	1848.88	988.775
MVVIGAGVIGVELGSVWQR	P09622	DLD	Dihydrolipoyl dehydrogenase, mitochondrial (EC 1.8.1.4) (Dihydrolipoamide dehydrogenase) (Glycine cleavage system L protein)	0.897248	1.86251	1.80957e-05	184	42	344.911	186.702
GVC(UniMod:4)LIDEFDK	P49736	MCM2	DNA replication licensing factor MCM2 (EC 3.6.4.12) (Minichromosome maintenance protein 2 homolog) (Nuclear protein BM28)	0.896949	1.86212	7.08981e-13	418	128	890.676	582.729
LPPTPLLLFPEEEATNGR	Q9Y679	AUP1	Lipid droplet-regulating VLDL assembly factor AUP1 (Ancient ubiquitous protein 1)	0.896886	1.86204	2.8686e-05	80	39	258.504	141.677
ISVINFLDQLSLVVR	Q14657	LAGE3	EKC/KEOPS complex subunit LAGE3 (L antigen family member 3) (Protein ESO-3) (Protein ITBA2)	0.896	1.8609	0.00736524	175	14	189.721	103.331
QEAIDWLLGLAVR	Q9Y224	RTRAF	RNA transcription, translation and transport factor protein (CLE7 homolog) (CLE) (hCLE)	0.894838	1.8594	1.39036e-12	406	156	448.172	232.144
NSPLTVPMFLSLFSR	Q9BQG0	MYBBP1A	Myb-binding protein 1A	0.894217	1.8586	0.00574137	91	10	185.608	100.659
LFLAGYELTPTMR	Q4G0F5	VPS26B	Vacuolar protein sorting-associated protein 26B (Vesicle protein sorting 26B)	0.891352	1.85491	3.63315e-09	171	55	199.051	122.13
LIEGLSHEVIVSAAC(UniMod:4)GR	Q9P258	RCC2	Protein RCC2 (RCC1-like protein TD-60) (Telophase disk protein of 60 kDa)	0.890831	1.85424	2.0562e-23	435	200	3616.47	2214.89
ALGVLAQLIWSR	O75390	CS	Citrate synthase, mitochondrial (EC 2.3.3.1) (Citrate (Si)-synthase)	0.890808	1.85421	2.26837e-17	407	168	756.122	381.084
PVILLPEDTPPFLELK	P52701	MSH6	DNA mismatch repair protein Msh6 (hMSH6) (G/T mismatch-binding protein) (GTBP) (GTMBP) (MutS protein homolog 6) (MutS-alpha 160 kDa subunit) (p160)	0.890731	1.85412	8.6661e-13	363	108	384.584	214.161
LPVDLAEELGHR	P42771	CDKN2A	Cyclin-dependent kinase inhibitor 2A (Cyclin-dependent kinase 4 inhibitor A) (CDK4I) (Multiple tumor suppressor 1) (MTS-1) (p16-INK4a) (p16-INK4) (p16INK4A)	0.890216	1.85345	1.75222e-06	400	96	885.951	711.98
FHDLLSQLDDQYSR	P42224	STAT1	Signal transducer and activator of transcription 1-alpha/beta (Transcription factor ISGF-3 components p91/p84)	0.888163	1.85082	5.27172e-13	434	198	2581.61	1818.37
NLAMGVNLTSMSK	P12004	PCNA	Proliferating cell nuclear antigen (PCNA) (Cyclin)	0.888138	1.85079	2.49792e-18	428	191	2297.58	1385.16
MVSGMYLGELVR	P19367	HK1	Hexokinase-1 (EC 2.7.1.1) (Brain form hexokinase) (Hexokinase type I) (HK I) (Hexokinase-A)	0.887927	1.85052	9.08445e-10	260	68	339.191	177.153
RHPYFYAPELLFFAK	P02768	ALB	Albumin	0.887492	1.84996	2.7986e-07	359	174	1669.3	823.09
LLIILAISR	Q9NYV9	TAS2R13	Taste receptor type 2 member 13 (T2R13) (Taste receptor family B member 3) (TRB3)	0.887474	1.84993	7.34687e-13	416	184	1652.18	714.113
FVSSGSGGGYGGGMR	P19012	KRT15	Keratin, type I cytoskeletal 15 (Cytokeratin-15) (CK-15) (Keratin-15) (K15)	0.88734	1.84976	2.19327e-06	431	204	15253.9	7838.72
LFADAGLVC(UniMod:4)ITSFISPYTQDR	O43252	PAPSS1	Bifunctional 3'-phosphoadenosine 5'-phosphosulfate synthase 1 (PAPS synthase 1) (PAPSS 1) (Sulfurylase kinase 1) (SK 1) (SK1) [Includes: Sulfate adenylyltransferase (EC 2.7.7.4) (ATP-sulfurylase) (Sulfate adenylate transferase) (SAT); Adenylyl-sulfate kinase (EC 2.7.1.25) (3'-phosphoadenosine-5'-phosphosulfate synthase) (APS kinase) (Adenosine-5'-phosphosulfate 3'-phosphotransferase) (Adenylylsul…	0.886791	1.84906	1.77914e-14	305	92	407.959	213.823
LPMGAVIK	P21397	MAOA	Amine oxidase [flavin-containing] A (EC 1.4.3.4) (Monoamine oxidase type A) (MAO-A)	0.886565	1.84877	2.94401e-05	73	44	616.434	332.765
ELC(UniMod:4)QLLLEGLEGVLR	P57764	GSDMD	Gasdermin-D (Gasdermin domain-containing protein 1) [Cleaved into: Gasdermin-D, N-terminal (GSDMD-NT) (hGSDMD-NTD); Gasdermin-D, C-terminal (GSDMD-CT) (hGSDMD-CTD)]	0.88619	1.84829	5.62386e-09	334	90	265.571	140.718
HDVVFLITK	Q00610	CLTC	Clathrin heavy chain 1 (Clathrin heavy chain on chromosome 17) (CLH-17)	0.886006	1.84805	2.42918e-05	195	36	220.756	125.017
QADFEAHNILR	P49915	GMPS	GMP synthase [glutamine-hydrolyzing] (EC 6.3.5.2) (GMP synthetase) (Glutamine amidotransferase)	0.885754	1.84773	4.31436e-17	435	194	1040.89	652.627
PGSGFTNTMR	P14618	PKM	Pyruvate kinase PKM (EC 2.7.1.40) (Cytosolic thyroid hormone-binding protein) (CTHBP) (Opa-interacting protein 3) (OIP-3) (Pyruvate kinase 2/3) (Pyruvate kinase muscle isozyme) (Thyroid hormone-binding protein 1) (THBP1) (Tumor M2-PK) (p58)	0.885301	1.84715	1.25636e-14	387	135	649.851	322.558
FSASGELGNGNIK	P12004	PCNA	Proliferating cell nuclear antigen (PCNA) (Cyclin)	0.884998	1.84676	1.27727e-15	435	195	1678.31	1035.17
AGVMALANLLQIQR	Q9Y224	RTRAF	RNA transcription, translation and transport factor protein (CLE7 homolog) (CLE) (hCLE)	0.884713	1.8464	1.03347e-12	367	135	282.452	160.939
NYDIGAALDTIQYSK	Q13501	SQSTM1	Sequestosome-1 (EBI3-associated protein of 60 kDa) (EBIAP) (p60) (Phosphotyrosine-independent ligand for the Lck SH2 domain of 62 kDa) (Ubiquitin-binding protein p62)	0.88446	1.84607	0.00145492	128	40	352.23	159.021
TEFLSFMNTELAAFTK	P31949	S100A11	Protein S100-A11 (Calgizzarin) (Metastatic lymph node gene 70 protein) (MLN 70) (Protein S100-C) (S100 calcium-binding protein A11) [Cleaved into: Protein S100-A11, N-terminally processed]	0.883777	1.8452	2.4694e-18	435	202	2838.19	1577.75
MHLPSPTDSNFYR	P00533	EGFR	Epidermal growth factor receptor (EC 2.7.10.1) (Proto-oncogene c-ErbB-1) (Receptor tyrosine-protein kinase erbB-1)	0.883304	1.84459	0.000339143	70	25	273.897	172.307
NLLIFENLIDLK	P78527	PRKDC	DNA-dependent protein kinase catalytic subunit (DNA-PK catalytic subunit) (DNA-PKcs) (EC 2.7.11.1) (DNPK1) (p460)	0.883015	1.84423	3.40233e-08	168	44	199.134	109.19
EGQWDC(UniMod:4)SVC(UniMod:4)LVR	P49792	RANBP2	E3 SUMO-protein ligase RanBP2 (EC 2.3.2.-) (358 kDa nucleoporin) (Nuclear pore complex protein Nup358) (Nucleoporin Nup358) (Ran-binding protein 2) (RanBP2) (p270)	0.882571	1.84366	0.0015003	113	22	154.761	86.2552
STAISLFYELSENDLNFIK	P13639	EEF2	Elongation factor 2 (EF-2)	0.881907	1.84281	1.22602e-11	382	157	471.37	247.44
IVQQIAILMGC(UniMod:4)AILPHLR	O75533	SF3B1	Splicing factor 3B subunit 1 (Pre-mRNA-splicing factor SF3b 155 kDa subunit) (SF3b155) (Spliceosome-associated protein 155) (SAP 155)	0.881264	1.84199	0.00219723	205	16	163.022	94.5705
VMIPQDEYPEINFVGLLIGPR	Q15637	SF1	Splicing factor 1 (Mammalian branch point-binding protein) (BBP) (mBBP) (Transcription factor ZFM1) (Zinc finger gene in MEN1 locus) (Zinc finger protein 162)	0.880343	1.84081	2.15659e-14	370	126	398.811	202.228
HYYTGTQGLIFVVDC(UniMod:4)ADR	P62330	ARF6	ADP-ribosylation factor 6	0.87923	1.83939	4.57909e-05	179	48	203.841	113.365
TEITDLR	P19012	KRT15	Keratin, type I cytoskeletal 15 (Cytokeratin-15) (CK-15) (Keratin-15) (K15)	0.878616	1.83861	3.6804e-09	291	139	9543.05	5079.28
NLNVILAK	P30533	LRPAP1	Alpha-2-macroglobulin receptor-associated protein (Alpha-2-MRAP) (Low density lipoprotein receptor-related protein-associated protein 1) (RAP)	0.878609	1.8386	6.37329e-05	116	31	235.904	140.117
LAFTDVSIK	P20591	MX1	Interferon-induced GTP-binding protein Mx1 (Interferon-induced protein p78) (IFI-78K) (Interferon-regulated resistance GTP-binding protein MxA) (Myxoma resistance protein 1) (Myxovirus resistance protein 1) [Cleaved into: Interferon-induced GTP-binding protein Mx1, N-terminally processed]	0.878227	1.83811	1.89376e-12	423	189	1723.18	1060.04
C(UniMod:4)SEGSFLLTTFPR	Q15233	NONO	Non-POU domain-containing octamer-binding protein (NonO protein) (54 kDa nuclear RNA- and DNA-binding protein) (p54(nrb)) (p54nrb) (55 kDa nuclear protein) (NMT55) (DNA-binding p52/p100 complex, 52 kDa subunit)	0.878099	1.83795	1.01744e-14	429	197	3832.77	2227.99
LPLFGLGR	P82930	MRPS34	28S ribosomal protein S34, mitochondrial (MRP-S34) (S34mt) (Mitochondrial small ribosomal subunit protein mS34)	0.878098	1.83795	1.08156e-15	416	169	438.742	243.4
RVVYSAFLMATPR	Q15029	EFTUD2	116 kDa U5 small nuclear ribonucleoprotein component (Elongation factor Tu GTP-binding domain-containing protein 2) (SNU114 homolog) (hSNU114) (U5 snRNP-specific protein, 116 kDa) (U5-116 kDa)	0.877936	1.83774	8.97477e-16	363	134	287.589	159.795
DISLSDYK	Q06830	PRDX1	Peroxiredoxin-1 (EC 1.11.1.24) (Natural killer cell-enhancing factor A) (NKEF-A) (Proliferation-associated gene protein) (PAG) (Thioredoxin peroxidase 2) (Thioredoxin-dependent peroxide reductase 2) (Thioredoxin-dependent peroxiredoxin 1)	0.877615	1.83734	2.79086e-08	261	78	4196.47	2365.47
GVLRPGTALVLLEAQAATGFVIDPVR	P58107	EPPK1	Epiplakin (450 kDa epidermal antigen)	0.877426	1.8371	2.76121e-08	373	123	782.815	542
IGNLQTDLSDGLR	O75369	FLNB	Filamin-B (FLN-B) (ABP-278) (ABP-280 homolog) (Actin-binding-like protein) (Beta-filamin) (Filamin homolog 1) (Fh1) (Filamin-3) (Thyroid autoantigen) (Truncated actin-binding protein) (Truncated ABP)	0.877113	1.8367	3.09565e-14	372	122	422.128	230.416
LSDSFSLYPQFMFHLR	Q15437	SEC23B	Protein transport protein Sec23B (hSec23B) (SEC23-related protein B)	0.876954	1.83649	1.22563e-15	356	126	489.114	264.043
VIEINPYLLGTMSGC(UniMod:4)AADC(UniMod:4)QYWER	P28062	PSMB8	Proteasome subunit beta type-8 (EC 3.4.25.1) (Low molecular mass protein 7) (Macropain subunit C13) (Multicatalytic endopeptidase complex subunit C13) (Proteasome component C13) (Proteasome subunit beta-5i) (Really interesting new gene 10 protein)	0.876656	1.83611	0.0075155	99	19	176.585	97.5862
YLLGTSLAR	P00966	ASS1	Argininosuccinate synthase (EC 6.3.4.5) (Citrulline--aspartate ligase)	0.87647	1.83588	8.01747e-12	406	189	3492.43	1919.1
FQPVSIGR	Q99102	MUC4	Mucin-4 (MUC-4) (Ascites sialoglycoprotein) (ASGP) (Pancreatic adenocarcinoma mucin) (Testis mucin) (Tracheobronchial mucin) [Cleaved into: Mucin-4 alpha chain (Ascites sialoglycoprotein 1) (ASGP-1); Mucin-4 beta chain (Ascites sialoglycoprotein 2) (ASGP-2)]	0.876295	1.83565	7.21055e-05	213	100	4233.43	2048.45
VSYFPTVPGVYIVSTK	O75369	FLNB	Filamin-B (FLN-B) (ABP-278) (ABP-280 homolog) (Actin-binding-like protein) (Beta-filamin) (Filamin homolog 1) (Fh1) (Filamin-3) (Thyroid autoantigen) (Truncated actin-binding protein) (Truncated ABP)	0.876159	1.83548	3.73427e-21	428	188	1025.56	561.798
VTPVDYLLGVADLTGELMR	Q99598	TSNAX	Translin-associated protein X (Translin-associated factor X)	0.875766	1.83498	1.73635e-18	427	187	953.773	559.363
LSSSFSSR	Q9NRL2	BAZ1A	Bromodomain adjacent to zinc finger domain protein 1A (ATP-dependent chromatin-remodeling protein) (ATP-utilizing chromatin assembly and remodeling factor 1) (hACF1) (CHRAC subunit ACF1) (Williams syndrome transcription factor-related chromatin-remodeling factor 180) (WCRF180) (hWALp1)	0.875284	1.83437	6.39398e-06	151	98	6052.95	2863.36
ILAQVVGDVDTSLPR	Q15029	EFTUD2	116 kDa U5 small nuclear ribonucleoprotein component (Elongation factor Tu GTP-binding domain-containing protein 2) (SNU114 homolog) (hSNU114) (U5 snRNP-specific protein, 116 kDa) (U5-116 kDa)	0.875001	1.83401	1.89558e-13	401	143	651.082	346.7
NLSPYVSNELLEEAFSQFGPIER	P23246	SFPQ	Splicing factor, proline- and glutamine-rich (100 kDa DNA-pairing protein) (hPOMp100) (DNA-binding p52/p100 complex, 100 kDa subunit) (Polypyrimidine tract-binding protein-associated-splicing factor) (PSF) (PTB-associated-splicing factor)	0.874779	1.83373	1.48573e-16	425	195	1997.36	1173.48
NFGFAFLAR	O43520	ATP8B1	Phospholipid-transporting ATPase IC (EC 7.6.2.1) (ATPase class I type 8B member 1) (Familial intrahepatic cholestasis type 1) (P4-ATPase flippase complex alpha subunit ATP8B1)	0.87342	1.832	0.00186733	101	27	190.754	106.993
DGAGFLINLIDSPGHVDFSSEVTAALR	P13639	EEF2	Elongation factor 2 (EF-2)	0.873192	1.83171	3.3682e-05	173	45	400.869	220.247
LLVATTFTHSYPFC(UniMod:4)WR	P41252	IARS1	Isoleucine--tRNA ligase, cytoplasmic (EC 6.1.1.5) (Isoleucyl-tRNA synthetase) (IRS) (IleRS)	0.872643	1.83101	0.00982419	108	13	182.14	98.3693
NIIIALIDR	Q96QK1	VPS35	Vacuolar protein sorting-associated protein 35 (hVPS35) (Maternal-embryonic 3) (Vesicle protein sorting 35)	0.871907	1.83008	3.23399e-12	393	151	441.836	224.967
DDPSAMDFVTSAANLR	Q9UBT2	UBA2	SUMO-activating enzyme subunit 2 (EC 2.3.2.-) (Anthracycline-associated resistance ARX) (Ubiquitin-like 1-activating enzyme E1B) (Ubiquitin-like modifier-activating enzyme 2)	0.87149	1.82955	0.00995512	81	20	140.692	86.4194
MHIFFTTFAL	P98095	FBLN2	Fibulin-2 (FIBL-2)	0.871248	1.82924	1.17283e-05	178	61	187.216	118.493
TLLWTELFR	O00217	NDUFS8	NADH dehydrogenase [ubiquinone] iron-sulfur protein 8, mitochondrial (EC 7.1.1.2) (Complex I-23kD) (CI-23kD) (NADH-ubiquinone oxidoreductase 23 kDa subunit) (TYKY subunit)	0.87071	1.82856	9.77502e-08	208	58	426.793	254.602
ILDTLGLLR	Q9BWU0	SLC4A1AP	Kanadaptin (Human lung cancer oncogene 3 protein) (HLC-3) (Kidney anion exchanger adapter protein) (Solute carrier family 4 anion exchanger member 1 adapter protein)	0.870323	1.82807	7.42026e-11	306	96	285.269	173.66
HSQDLAFLSMLNDIAAVPATAMPFR	P49327	FASN	Fatty acid synthase (EC 2.3.1.85) (Type I fatty acid synthase) [Includes: [Acyl-carrier-protein] S-acetyltransferase (EC 2.3.1.38); [Acyl-carrier-protein] S-malonyltransferase (EC 2.3.1.39); 3-oxoacyl-[acyl-carrier-protein] synthase (EC 2.3.1.41); 3-oxoacyl-[acyl-carrier-protein] reductase (EC 1.1.1.100); 3-hydroxyacyl-[acyl-carrier-protein] dehydratase (EC 4.2.1.59); Enoyl-[acyl-carrier-protein]…	0.870257	1.82799	5.24123e-15	374	145	816.003	423.634
EWVSMAGPR	P49736	MCM2	DNA replication licensing factor MCM2 (EC 3.6.4.12) (Minichromosome maintenance protein 2 homolog) (Nuclear protein BM28)	0.869882	1.82751	4.78266e-16	430	156	1866.88	1204.24
SITIIGGGFLGSELAC(UniMod:4)ALGR	O95831	AIFM1	Apoptosis-inducing factor 1, mitochondrial (EC 1.6.99.-) (Programmed cell death protein 8)	0.869604	1.82716	0.00015111	147	42	248.132	133.5
AVSMLEADHMLPSR	Q99959	PKP2	Plakophilin-2	0.869264	1.82673	0.00471022	134	41	301.002	161.429
LPC(UniMod:4)IYLVDSGGAYLPR	Q9HCC0	MCCC2	Methylcrotonoyl-CoA carboxylase beta chain, mitochondrial (MCCase subunit beta) (EC 6.4.1.4) (3-methylcrotonyl-CoA carboxylase 2) (3-methylcrotonyl-CoA carboxylase non-biotin-containing subunit) (3-methylcrotonyl-CoA:carbon dioxide ligase subunit beta)	0.869211	1.82666	5.76574e-11	361	128	341.237	219.443
RPFGISALIVGFDFDGTPR	O14818	PSMA7	Proteasome subunit alpha type-7 (Proteasome subunit RC6-1) (Proteasome subunit XAPC7)	0.86878	1.82612	7.00809e-22	433	200	1734.39	873.412
ASGEMASAQYITAALR	P54578	USP14	Ubiquitin carboxyl-terminal hydrolase 14 (EC 3.4.19.12) (Deubiquitinating enzyme 14) (Ubiquitin thioesterase 14) (Ubiquitin-specific-processing protease 14)	0.868497	1.82576	0.0038541	133	25	186.122	96.9952
NVFLLGFIPAK	Q92900	UPF1	Regulator of nonsense transcripts 1 (EC 3.6.4.12) (EC 3.6.4.13) (ATP-dependent helicase RENT1) (Nonsense mRNA reducing factor 1) (NORF1) (Up-frameshift suppressor 1 homolog) (hUpf1)	0.868464	1.82572	1.24465e-14	369	137	201.462	108.588
QLLVEAIDVPAGTATLGR	P16144	ITGB4	Integrin beta-4 (GP150) (CD antigen CD104)	0.868402	1.82564	6.92472e-09	335	126	812.51	476.029
IAAQDLLLAVATDFQNESAAALAAAATR	Q96P70	IPO9	Importin-9 (Imp9) (Ran-binding protein 9) (RanBP9)	0.867403	1.82438	1.18153e-21	421	174	628.292	375.868
ESYPVFYLFR	P30040	ERP29	Endoplasmic reticulum resident protein 29 (ERp29) (Endoplasmic reticulum resident protein 28) (ERp28) (Endoplasmic reticulum resident protein 31) (ERp31)	0.867033	1.82391	0.00127622	83	15	563.596	317.261
LQLFC(UniMod:4)FR	Q16666	IFI16	Gamma-interferon-inducible protein 16 (Ifi-16) (Interferon-inducible myeloid differentiation transcriptional activator)	0.866867	1.8237	4.24127e-08	222	62	423.543	219.732
THILLFLPK	P07237	P4HB	Protein disulfide-isomerase (PDI) (EC 5.3.4.1) (Cellular thyroid hormone-binding protein) (Prolyl 4-hydroxylase subunit beta) (p55)	0.866439	1.82316	2.02719e-05	228	58	252.927	142.659
AYVVLGQFLVLK	O75531	BANF1	Barrier-to-autointegration factor (Breakpoint cluster region protein 1) [Cleaved into: Barrier-to-autointegration factor, N-terminally processed]	0.865899	1.82248	2.21318e-14	392	161	416.166	216.424
VAAALTAMDKPLGR	P19971	TYMP	Thymidine phosphorylase (TP) (EC 2.4.2.4) (Gliostatin) (Platelet-derived endothelial cell growth factor) (PD-ECGF) (TdRPase)	0.865896	1.82247	8.35414e-16	437	204	6306.02	4336.09
NPELQNLLLDDFFK	P52209	PGD	6-phosphogluconate dehydrogenase, decarboxylating (EC 1.1.1.44)	0.865793	1.82234	7.75694e-06	185	67	267.581	157.227
TAFYLAEFFVNEAR	Q92820	GGH	Gamma-glutamyl hydrolase (EC 3.4.19.9) (Conjugase) (GH) (Gamma-Glu-X carboxypeptidase)	0.865335	1.82176	0.000156692	219	56	345.227	174.745
SLFVQELLLSTLVR	Q9P0J7	KCMF1	E3 ubiquitin-protein ligase KCMF1 (EC 2.3.2.27) (FGF-induced in gastric cancer) (Potassium channel modulatory factor) (PCMF) (RING-type E3 ubiquitin transferase KCMF1) (ZZ-type zinc finger-containing protein 1)	0.864618	1.82086	3.09529e-14	407	157	260.43	152.043
ESEIIDFFLGASLK	P15880	RPS2	40S ribosomal protein S2 (40S ribosomal protein S4) (Protein LLRep3) (Small ribosomal subunit protein uS5)	0.863829	1.81986	6.95632e-07	303	120	383.391	192.826
LGIFWVSC(UniMod:4)EAGTYIR	O60832	DKC1	H/ACA ribonucleoprotein complex subunit DKC1 (EC 5.4.99.-) (CBF5 homolog) (Dyskerin) (Nopp140-associated protein of 57 kDa) (Nucleolar protein NAP57) (Nucleolar protein family A member 4) (snoRNP protein DKC1)	0.862563	1.81827	5.79076e-06	212	40	465.086	271.596
GIHSAIDASQTPDVVFASILAAFSK	P54819	AK2	Adenylate kinase 2, mitochondrial (AK 2) (EC 2.7.4.3) (ATP-AMP transphosphorylase 2) (ATP:AMP phosphotransferase) (Adenylate monophosphate kinase) [Cleaved into: Adenylate kinase 2, mitochondrial, N-terminally processed]	0.862395	1.81805	1.37509e-07	339	85	216.44	109.879
QVLEDFPTISLEFR	P37268	FDFT1	Squalene synthase (SQS) (SS) (EC 2.5.1.21) (FPP:FPP farnesyltransferase) (Farnesyl-diphosphate farnesyltransferase) (Farnesyl-diphosphate farnesyltransferase 1)	0.862115	1.8177	0.000228211	106	26	343.747	199.014
EVFSMAGVVVR	P52272	HNRNPM	Heterogeneous nuclear ribonucleoprotein M (hnRNP M)	0.861693	1.81717	6.86923e-20	435	204	2716.67	1667.77
IDAATGIPVTTWR	Q9BQL6	FERMT1	Fermitin family homolog 1 (Kindlerin) (Kindlin syndrome protein) (Kindlin-1) (Unc-112-related protein 1)	0.861265	1.81663	3.29079e-05	135	28	396.248	228.168
ALAAGGYDVEK	P16401	H1-5	Histone H1.5 (Histone H1a) (Histone H1b) (Histone H1s-3)	0.860259	1.81536	3.19774e-14	437	206	15053.9	7830.13
LVSSPC(UniMod:4)C(UniMod:4)IVTSTYGWTANMER	P08238	HSP90AB1	Heat shock protein HSP 90-beta (HSP 90) (Heat shock 84 kDa) (HSP 84) (HSP84)	0.859371	1.81425	1.56152e-18	422	191	2004.69	1199.88
QLAVLTELPFVVPFEER	Q15386	UBE3C	Ubiquitin-protein ligase E3C (EC 2.3.2.26) (HECT-type ubiquitin transferase E3C) (Homologous to E6AP carboxyl terminus homologous protein 2) (HectH2) (RTA-associated ubiquitin ligase) (RAUL)	0.85826	1.81285	2.15149e-06	202	59	217.341	115.982
TVGMLSNMIAFYDMAR	P38606	ATP6V1A	V-type proton ATPase catalytic subunit A (V-ATPase subunit A) (EC 7.1.2.2) (V-ATPase 69 kDa subunit) (Vacuolar ATPase isoform VA68) (Vacuolar proton pump subunit alpha)	0.858197	1.81277	2.12318e-06	258	60	336.111	178.874
VLETPQEIHTVSSEAVSLLEEVITPR	Q9H0A0	NAT10	RNA cytidine acetyltransferase (EC 2.3.1.-) (18S rRNA cytosine acetyltransferase) (N-acetyltransferase 10) (N-acetyltransferase-like protein) (hALP)	0.857969	1.81249	0.0034329	116	24	155.413	95.498
VPNSVLWLLR	O15294	OGT	UDP-N-acetylglucosamine--peptide N-acetylglucosaminyltransferase 110 kDa subunit (EC 2.4.1.255) (O-GlcNAc transferase subunit p110) (O-linked N-acetylglucosamine transferase 110 kDa subunit) (OGT)	0.857749	1.81221	2.81768e-07	242	49	198.085	110.56
PGLHFIDQHR	Q9ULZ3	PYCARD	Apoptosis-associated speck-like protein containing a CARD (hASC) (Caspase recruitment domain-containing protein 5) (PYD and CARD domain-containing protein) (Target of methylation-induced silencing 1)	0.857441	1.81182	0.00141408	67	16	341.414	186.865
MDLADLLTQNPELFR	O14933	UBE2L6	Ubiquitin/ISG15-conjugating enzyme E2 L6 (EC 2.3.2.23) (E2 ubiquitin-conjugating enzyme L6) (Retinoic acid-induced gene B protein) (RIG-B) (UbcH8) (Ubiquitin carrier protein L6) (Ubiquitin-protein ligase L6)	0.857345	1.8117	1.7888e-11	386	140	518.539	306.097
ILEPGLNILIPVLDR	Q9UJZ1	STOML2	Stomatin-like protein 2, mitochondrial (SLP-2) (EPB72-like protein 2) (Paraprotein target 7) (Paratarg-7)	0.857336	1.81169	6.46087e-17	431	195	682.257	390.957
ALVAVLLSR	Q92616	GCN1	eIF-2-alpha kinase activator GCN1 (GCN1 eIF-2-alpha kinase activator homolog) (GCN1-like protein 1) (General control of amino-acid synthesis 1-like protein 1) (Translational activator GCN1) (HsGCN1)	0.857148	1.81145	2.2524e-08	338	96	298.977	150.846
GSTTATFAAVVLYVENER	P11413	G6PD	Glucose-6-phosphate 1-dehydrogenase (G6PD) (EC 1.1.1.49)	0.856843	1.81107	3.9704e-07	257	70	393.228	192.955
LEDILESINSIK	Q9Y3A6	TMED5	Transmembrane emp24 domain-containing protein 5 (p24 family protein gamma-2) (p24gamma2) (p28)	0.856707	1.8109	0.00291725	75	24	172.885	114.906
GYSLVSGGTDNHLVLVDLRPK	P34897	SHMT2	Serine hydroxymethyltransferase, mitochondrial (SHMT) (EC 2.1.2.1) (Glycine hydroxymethyltransferase) (Serine methylase)	0.856634	1.81081	1.75615e-15	423	178	609.482	371.05
WYVVGLAGNAILR	P80188	LCN2	Neutrophil gelatinase-associated lipocalin (NGAL) (25 kDa alpha-2-microglobulin-related subunit of MMP-9) (Lipocalin-2) (Oncogene 24p3) (Siderocalin) (p25)	0.856582	1.81074	7.07715e-05	198	78	708.81	326.34
FWYFVSQLK	Q02543	RPL18A	60S ribosomal protein L18a (Large ribosomal subunit protein eL20)	0.856414	1.81053	5.71362e-13	403	175	1206.87	565.247
LVEWTSPGHMEER	Q9UIV8	SERPINB13	Serpin B13 (HaCaT UV-repressible serpin) (Hurpin) (Headpin) (Peptidase inhibitor 13) (PI-13) (Proteinase inhibitor 13)	0.855812	1.80978	0.000132428	184	68	527.4	281.682
WYQMGAYQPFFR	Q14697	GANAB	Neutral alpha-glucosidase AB (EC 3.2.1.207) (Alpha-glucosidase 2) (Glucosidase II subunit alpha)	0.855634	1.80955	1.47594e-16	412	164	1550.2	888.256
TQTSDPAMLPTMIGLLAEAGVR	O43175	PHGDH	D-3-phosphoglycerate dehydrogenase (3-PGDH) (EC 1.1.1.95) (2-oxoglutarate reductase) (EC 1.1.1.399) (Malate dehydrogenase) (EC 1.1.1.37)	0.855504	1.80939	3.70519e-15	435	200	3272.65	1773.28
C(UniMod:4)TTSILHNLSHHR	P14923	JUP	Junction plakoglobin (Catenin gamma) (Desmoplakin III) (Desmoplakin-3)	0.855196	1.809	0.00226051	123	32	120.734	69.7474
TLAPLLASLLSPGSVLVLSAR	P35270	SPR	Sepiapterin reductase (SPR) (EC 1.1.1.153)	0.854817	1.80853	1.9058e-06	303	70	235.417	116.666
IDLRPVLGEGVPILASFLR	Q86VP6	CAND1	Cullin-associated NEDD8-dissociated protein 1 (Cullin-associated and neddylation-dissociated protein 1) (TBP-interacting protein of 120 kDa A) (TBP-interacting protein 120A) (p120 CAND1)	0.854506	1.80814	3.3796e-31	434	198	1383.78	768.801
VWDLAQQVVLSSYR	Q9BQA1	WDR77	Methylosome protein 50 (MEP-50) (Androgen receptor cofactor p44) (WD repeat-containing protein 77) (p44/Mep50)	0.854155	1.8077	5.20948e-06	213	62	281.267	177.157
AFLLSLAALR	Q8IV08	PLD3	5'-3' exonuclease PLD3 (EC 3.1.16.1) (Choline phosphatase 3) (HindIII K4L homolog) (Hu-K4) (Phosphatidylcholine-hydrolyzing phospholipase D3) (Phospholipase D3) (PLD 3)	0.853823	1.80728	5.42795e-15	393	175	490.16	261.271
NLGQNLWGPHR	Q9P258	RCC2	Protein RCC2 (RCC1-like protein TD-60) (Telophase disk protein of 60 kDa)	0.853055	1.80632	7.24358e-10	367	98	760.353	392.182
IGLSVSEVIEGYEIAC(UniMod:4)R	P50990	CCT8	T-complex protein 1 subunit theta (TCP-1-theta) (CCT-theta) (Chaperonin containing T-complex polypeptide 1 subunit 8) (Renal carcinoma antigen NY-REN-15)	0.853045	1.80631	2.78987e-12	370	132	908.778	546.333
EAIEVFIR	P32455	GBP1	Guanylate-binding protein 1 (EC 3.6.5.-) (GTP-binding protein 1) (GBP-1) (HuGBP-1) (Guanine nucleotide-binding protein 1) (Interferon-induced guanylate-binding protein 1)	0.85281	1.80602	3.16006e-15	434	203	2733.31	1668.74
VVYIFGPPVK	P49915	GMPS	GMP synthase [glutamine-hydrolyzing] (EC 6.3.5.2) (GMP synthetase) (Glutamine amidotransferase)	0.852134	1.80517	8.41534e-09	363	98	327.837	181.878
QTPSFWILAR	Q13564	NAE1	NEDD8-activating enzyme E1 regulatory subunit (Amyloid beta precursor protein-binding protein 1, 59 kDa) (APP-BP1) (Amyloid protein-binding protein 1) (Proto-oncogene protein 1)	0.851723	1.80466	0.000177668	188	33	178.689	107.81
VVVLGLLPR	Q15102	PAFAH1B3	Platelet-activating factor acetylhydrolase IB subunit alpha1 (EC 3.1.1.47) (PAF acetylhydrolase 29 kDa subunit) (PAF-AH 29 kDa subunit) (PAF-AH subunit gamma) (PAFAH subunit gamma)	0.850851	1.80356	3.38831e-30	436	206	6594.07	3756.26
DISPFSYTAPR	P18084	ITGB5	Integrin beta-5	0.849815	1.80227	0.000889669	79	26	269.013	158.46
ALDLSLYLK	Q9NZ08	ERAP1	Endoplasmic reticulum aminopeptidase 1 (EC 3.4.11.-) (ARTS-1) (Adipocyte-derived leucine aminopeptidase) (A-LAP) (Aminopeptidase PILS) (Puromycin-insensitive leucyl-specific aminopeptidase) (PILS-AP) (Type 1 tumor necrosis factor receptor shedding aminopeptidase regulator)	0.849619	1.80202	1.83506e-05	250	64	215.569	115.551
GSPFPEVAESVQQELESYR	Q8WVM8	SCFD1	Sec1 family domain-containing protein 1 (SLY1 homolog) (Sly1p) (Syntaxin-binding protein 1-like 2)	0.849553	1.80194	0.00839272	46	15	255.045	150.114
LLSLISIALPENK	Q7Z6Z7	HUWE1	E3 ubiquitin-protein ligase HUWE1 (EC 2.3.2.26) (ARF-binding protein 1) (ARF-BP1) (HECT, UBA and WWE domain-containing protein 1) (HECT-type E3 ubiquitin transferase HUWE1) (Homologous to E6AP carboxyl terminus homologous protein 9) (HectH9) (Large structure of UREB1) (LASU1) (Mcl-1 ubiquitin ligase E3) (Mule) (Upstream regulatory element-binding protein 1) (URE-B1) (URE-binding protein 1)	0.849093	1.80137	1.90743e-05	153	29	252.501	150.083
AGGAAVVITEPEHTK	Q9P258	RCC2	Protein RCC2 (RCC1-like protein TD-60) (Telophase disk protein of 60 kDa)	0.847487	1.79936	4.28323e-14	421	154	845.096	482.828
FGGAAVFPNQEQAR	P19971	TYMP	Thymidine phosphorylase (TP) (EC 2.4.2.4) (Gliostatin) (Platelet-derived endothelial cell growth factor) (PD-ECGF) (TdRPase)	0.847471	1.79934	1.16225e-16	437	201	3193.07	2001.21
IFHIVENDLYIDFGGK	Q9Y2Q9	MRPS28	28S ribosomal protein S28, mitochondrial (MRP-S28) (S28mt) (28S ribosomal protein S35, mitochondrial) (MRP-S35) (S35mt) (Mitochondrial small ribosomal subunit protein bS1m)	0.846515	1.79815	0.00115555	150	28	159.042	98.2464
LESEMEDAYHEHQANLLR	P23246	SFPQ	Splicing factor, proline- and glutamine-rich (100 kDa DNA-pairing protein) (hPOMp100) (DNA-binding p52/p100 complex, 100 kDa subunit) (Polypyrimidine tract-binding protein-associated-splicing factor) (PSF) (PTB-associated-splicing factor)	0.846114	1.79765	4.06489e-07	272	119	554.554	310.752
LPGGELNPGEDEVEGLKR	O43809	NUDT21	Cleavage and polyadenylation specificity factor subunit 5 (Cleavage and polyadenylation specificity factor 25 kDa subunit) (CPSF 25 kDa subunit) (Cleavage factor Im complex 25 kDa subunit) (CFIm25) (Nucleoside diphosphate-linked moiety X motif 21) (Nudix motif 21) (Nudix hydrolase 21) (Pre-mRNA cleavage factor Im 68 kDa subunit)	0.845494	1.79688	6.78906e-14	383	152	273.645	163.351
LLGLPFIAGPVDIR	Q8IXT5	RBM12B	RNA-binding protein 12B (RNA-binding motif protein 12B)	0.845489	1.79687	1.65757e-23	431	185	817.238	452.411
LFVLFGAEILK	P37837	TALDO1	Transaldolase (EC 2.2.1.2)	0.845191	1.7965	1.86204e-13	379	168	441.837	226.778
IYANMFK	Q13451	FKBP5	Peptidyl-prolyl cis-trans isomerase FKBP5 (PPIase FKBP5) (EC 5.2.1.8) (51 kDa FK506-binding protein) (51 kDa FKBP) (FKBP-51) (54 kDa progesterone receptor-associated immunophilin) (Androgen-regulated protein 6) (FF1 antigen) (FK506-binding protein 5) (FKBP-5) (FKBP54) (p54) (HSP90-binding immunophilin) (Rotamase)	0.844099	1.79514	0.00130797	87	17	316.66	171.276
GLVPSFLR	P25874	UCP1	Mitochondrial brown fat uncoupling protein 1 (UCP 1) (Solute carrier family 25 member 7) (Thermogenin)	0.844062	1.7951	2.02583e-11	159	70	1188.7	710.237
EVFGTFGIPFLLR	Q93009	USP7	Ubiquitin carboxyl-terminal hydrolase 7 (EC 3.4.19.12) (Deubiquitinating enzyme 7) (Herpesvirus-associated ubiquitin-specific protease) (Ubiquitin thioesterase 7) (Ubiquitin-specific-processing protease 7)	0.843676	1.79462	3.34975e-15	353	118	218.91	122.916
VTNLHLMLQLVR	O60763	USO1	General vesicular transport factor p115 (Protein USO1 homolog) (Transcytosis-associated protein) (TAP) (Vesicle-docking protein)	0.843014	1.79379	3.0151e-06	265	71	139.07	73.1913
KIVGAMVQIITYR	P05164	MPO	Myeloperoxidase (MPO) (EC 1.11.2.2) [Cleaved into: Myeloperoxidase; 89 kDa myeloperoxidase; 84 kDa myeloperoxidase; Myeloperoxidase light chain; Myeloperoxidase heavy chain]	0.842955	1.79372	0.00324141	226	70	824.215	486.28
MWVQLLIPR	P61289	PSME3	Proteasome activator complex subunit 3 (11S regulator complex subunit gamma) (REG-gamma) (Activator of multicatalytic protease subunit 3) (Ki nuclear autoantigen) (Proteasome activator 28 subunit gamma) (PA28g) (PA28gamma)	0.841051	1.79135	1.10075e-09	312	85	221.038	121.03
ALADDDFLTVTGK	P33991	MCM4	DNA replication licensing factor MCM4 (EC 3.6.4.12) (CDC21 homolog) (P1-CDC21)	0.840912	1.79118	1.8241e-10	423	137	617.296	400.111
GFAFVYFENVDDAK	P62995	TRA2B	Transformer-2 protein homolog beta (TRA-2 beta) (TRA2-beta) (hTRA2-beta) (Splicing factor, arginine/serine-rich 10) (Transformer-2 protein homolog B)	0.84055	1.79073	3.72809e-14	407	172	1402.33	781.222
TAQTGSAQATNFIAFAAQYR	Q99102	MUC4	Mucin-4 (MUC-4) (Ascites sialoglycoprotein) (ASGP) (Pancreatic adenocarcinoma mucin) (Testis mucin) (Tracheobronchial mucin) [Cleaved into: Mucin-4 alpha chain (Ascites sialoglycoprotein 1) (ASGP-1); Mucin-4 beta chain (Ascites sialoglycoprotein 2) (ASGP-2)]	0.840132	1.79021	0.00713056	107	44	2100.24	1141.87
VLLVELPAFLR	Q03169	TNFAIP2	Tumor necrosis factor alpha-induced protein 2 (TNF alpha-induced protein 2) (Primary response gene B94 protein)	0.839929	1.78996	3.29409e-22	429	191	1130.83	626.733
MFLPQVIK	Q99707	MTR	Methionine synthase (MS) (EC 2.1.1.13) (5-methyltetrahydrofolate--homocysteine methyltransferase) (Cobalamin-dependent methionine synthase) (Vitamin-B12 dependent methionine synthase)	0.839894	1.78992	0.000744898	129	35	383.858	203.083
QEVPIIIVFR	P30876	POLR2B	DNA-directed RNA polymerase II subunit RPB2 (EC 2.7.7.6) (DNA-directed RNA polymerase II 140 kDa polypeptide) (DNA-directed RNA polymerase II subunit B) (RNA polymerase II subunit 2) (RNA polymerase II subunit B2)	0.838855	1.78863	0.00570562	150	12	221.396	133.71
GVMLAVDAVIAELK	P10809	HSPD1	60 kDa heat shock protein, mitochondrial (EC 5.6.1.7) (60 kDa chaperonin) (Chaperonin 60) (CPN60) (Heat shock protein 60) (HSP-60) (Hsp60) (HuCHA60) (Mitochondrial matrix protein P1) (P60 lymphocyte protein)	0.838639	1.78836	1.80366e-23	434	199	1143	661.127
NIVSAFGIIPR	Q96PZ0	PUS7	Pseudouridylate synthase 7 homolog (EC 5.4.99.-)	0.837686	1.78718	0.00207688	87	23	133.681	75.4451
FGLFTPGSR	P36551	CPOX	Oxygen-dependent coproporphyrinogen-III oxidase, mitochondrial (COX) (Coprogen oxidase) (Coproporphyrinogenase) (EC 1.3.3.3)	0.837349	1.78676	5.45871e-07	163	44	282.168	178.686
ISFPAIQAAPSFSNSFPQIFR	P23381	WARS1	Tryptophan--tRNA ligase, cytoplasmic (EC 6.1.1.2) (Interferon-induced protein 53) (IFP53) (Tryptophanyl-tRNA synthetase) (TrpRS) (hWRS) [Cleaved into: T1-TrpRS; T2-TrpRS]	0.837036	1.78638	5.61475e-10	404	155	1534.32	872.413
VLITTLITAGR	Q9HCE1	MOV10	Helicase MOV-10 (EC 3.6.4.13) (Armitage homolog) (Moloney leukemia virus 10 protein)	0.836442	1.78564	1.06889e-14	431	188	545.669	309.292
DDLLGFALR	Q9Y617	PSAT1	Phosphoserine aminotransferase (EC 2.6.1.52) (Phosphohydroxythreonine aminotransferase) (PSAT)	0.83642	1.78561	7.33649e-09	352	105	450.334	274.217
RASGQAFELILSPR	P16949	STMN1	Stathmin (Leukemia-associated phosphoprotein p18) (Metablastin) (Oncoprotein 18) (Op18) (Phosphoprotein p19) (pp19) (Prosolin) (Protein Pr22) (pp17)	0.836122	1.78525	1.03438e-10	431	181	892.383	585.441
AKDFSLILDDVAITELSFSR	Q99623	PHB2	Prohibitin-2 (B-cell receptor-associated protein BAP37) (D-prohibitin) (Repressor of estrogen receptor activity)	0.835738	1.78477	4.33603e-05	141	41	381.611	217.055
QLFSSLFSGILK	P78527	PRKDC	DNA-dependent protein kinase catalytic subunit (DNA-PK catalytic subunit) (DNA-PKcs) (EC 2.7.11.1) (DNPK1) (p460)	0.8354	1.78435	0.00268059	125	22	137.068	78.6183
ILGDMQPGDYFDLVLFGTR	P19827	ITIH1	Inter-alpha-trypsin inhibitor heavy chain H1 (ITI heavy chain H1) (ITI-HC1) (Inter-alpha-inhibitor heavy chain 1) (Inter-alpha-trypsin inhibitor complex component III) (Serum-derived hyaluronan-associated protein) (SHAP)	0.835327	1.78426	0.00447949	123	42	413.059	219.123
LVSFYLETYGAELTANVLR	Q9ULZ3	PYCARD	Apoptosis-associated speck-like protein containing a CARD (hASC) (Caspase recruitment domain-containing protein 5) (PYD and CARD domain-containing protein) (Target of methylation-induced silencing 1)	0.834336	1.78304	1.2721e-05	117	25	215.888	117.27
GGALLFC(UniMod:4)TVGILLR	Q7L2E3	DHX30	ATP-dependent RNA helicase DHX30 (EC 3.6.4.13) (DEAH box protein 30)	0.833618	1.78215	2.32713e-09	281	76	187.957	99.3082
ILVPTQFVGAIIGK	Q9Y6M1	IGF2BP2	Insulin-like growth factor 2 mRNA-binding protein 2 (IGF2 mRNA-binding protein 2) (IMP-2) (Hepatocellular carcinoma autoantigen p62) (IGF-II mRNA-binding protein 2) (VICKZ family member 2)	0.833336	1.7818	0.000310571	222	71	689.449	370.606
MFGIPVVVAVNAFK	P11586	MTHFD1	C-1-tetrahydrofolate synthase, cytoplasmic (C1-THF synthase) (Epididymis secretory sperm binding protein) [Cleaved into: C-1-tetrahydrofolate synthase, cytoplasmic, N-terminally processed] [Includes: Methylenetetrahydrofolate dehydrogenase (EC 1.5.1.5); Methenyltetrahydrofolate cyclohydrolase (EC 3.5.4.9); Formyltetrahydrofolate synthetase (EC 6.3.4.3)]	0.833318	1.78178	7.57542e-26	432	193	1181.44	660.143
IGLIHGHQVIPWGDMASLALLQR	Q9UBQ0	VPS29	Vacuolar protein sorting-associated protein 29 (hVPS29) (PEP11 homolog) (Vesicle protein sorting 29)	0.833265	1.78171	1.09773e-08	218	58	264.862	147.065
QFILVMNALDNR	Q9UBT2	UBA2	SUMO-activating enzyme subunit 2 (EC 2.3.2.-) (Anthracycline-associated resistance ARX) (Ubiquitin-like 1-activating enzyme E1B) (Ubiquitin-like modifier-activating enzyme 2)	0.832869	1.78122	1.61935e-14	403	155	578.075	336.938
QNLFQEAEEFLYR	Q9UL46	PSME2	Proteasome activator complex subunit 2 (11S regulator complex subunit beta) (REG-beta) (Activator of multicatalytic protease subunit 2) (Proteasome activator 28 subunit beta) (PA28b) (PA28beta)	0.832591	1.78088	1.05902e-15	432	200	1597.62	904.441
FLDDLGLK	Q14126	DSG2	Desmoglein-2 (Cadherin family member 5) (HDGC)	0.832229	1.78043	0.00438854	63	17	380.761	249.556
LGVVTFQAFIDFMSR	P12814	ACTN1	Alpha-actinin-1 (Alpha-actinin cytoskeletal isoform) (F-actin cross-linking protein) (Non-muscle alpha-actinin-1)	0.831861	1.77998	1.55513e-05	298	79	467.862	237.694
IGAVHTVIFAGFSAESLAGR	Q9NUB1	ACSS1	Acetyl-coenzyme A synthetase 2-like, mitochondrial (EC 6.2.1.1) (Acetate--CoA ligase 2) (Acetyl-CoA synthetase 2) (AceCS2) (Acyl-CoA synthetase short-chain family member 1) (Propionate--CoA ligase) (EC 6.2.1.17)	0.83184	1.77995	8.84485e-05	172	44	225.298	127.385
VTLLLFK	Q9Y3C4	TPRKB	EKC/KEOPS complex subunit TPRKB (PRPK-binding protein) (TP53RK-binding protein)	0.831658	1.77973	8.18868e-05	221	46	151.788	88.5467
ISGSILNELIGLVR	Q86VP6	CAND1	Cullin-associated NEDD8-dissociated protein 1 (Cullin-associated and neddylation-dissociated protein 1) (TBP-interacting protein of 120 kDa A) (TBP-interacting protein 120A) (p120 CAND1)	0.831605	1.77966	2.42943e-26	435	201	1664.38	978.275
ILTATVDNANILLQIDNAR	Q04695	KRT17	Keratin, type I cytoskeletal 17 (39.1) (Cytokeratin-17) (CK-17) (Keratin-17) (K17)	0.831473	1.7795	0.000203706	327	112	1283.27	1144.81
EC(UniMod:4)LPLIIFLR	P62701	RPS4X	40S ribosomal protein S4, X isoform (SCR10) (Single copy abundant mRNA protein) (Small ribosomal subunit protein eS4)	0.8313	1.77929	3.2185e-16	435	203	6322.75	3126.22
AGDADLQVR	Q8NCH0	CHST14	Carbohydrate sulfotransferase 14 (EC 2.8.2.35) (Dermatan 4-sulfotransferase 1) (D4ST-1) (hD4ST1)	0.830705	1.77855	0.00211907	87	18	177.019	109.439
YFEITSEAPFLHYLSMFSSK	P31146	CORO1A	Coronin-1A (Coronin-like protein A) (Clipin-A) (Coronin-like protein p57) (Tryptophan aspartate-containing coat protein) (TACO)	0.83014	1.77786	1.66376e-05	316	101	776.99	307.355
IGNVEISQVTIVGIIR	P15927	RPA2	Replication protein A 32 kDa subunit (RP-A p32) (Replication factor A protein 2) (RF-A protein 2) (Replication protein A 34 kDa subunit) (RP-A p34)	0.829514	1.77709	5.56207e-21	434	202	1690.23	963.747
MSATFIGNNTAIQELFK	Q3ZCM7	TUBB8	Tubulin beta-8 chain (Tubulin beta 8 class VIII)	0.829176	1.77667	1.65574e-07	147	70	709.445	373.504
MPEFYNR	P00966	ASS1	Argininosuccinate synthase (EC 6.3.4.5) (Citrulline--aspartate ligase)	0.829017	1.77647	9.46567e-09	352	142	1222.82	845.688
LGIDDLVHFDFMDPPAPETLMR	O43143	DHX15	ATP-dependent RNA helicase DHX15 (EC 3.6.4.13) (ATP-dependent RNA helicase #46) (DEAH box protein 15) (Splicing factor Prp43) (hPrp43)	0.828165	1.77543	1.34729e-07	289	68	346.757	188.605
LGTLDMR	Q99102	MUC4	Mucin-4 (MUC-4) (Ascites sialoglycoprotein) (ASGP) (Pancreatic adenocarcinoma mucin) (Testis mucin) (Tracheobronchial mucin) [Cleaved into: Mucin-4 alpha chain (Ascites sialoglycoprotein 1) (ASGP-1); Mucin-4 beta chain (Ascites sialoglycoprotein 2) (ASGP-2)]	0.826902	1.77387	0.000357059	239	113	3325.8	1590.05
SGNIVAGIANESK	P49915	GMPS	GMP synthase [glutamine-hydrolyzing] (EC 6.3.5.2) (GMP synthetase) (Glutamine amidotransferase)	0.826738	1.77367	1.24421e-20	424	171	717.856	438.316
VAALFPALRPGGFQAHYR	Q13501	SQSTM1	Sequestosome-1 (EBI3-associated protein of 60 kDa) (EBIAP) (p60) (Phosphotyrosine-independent ligand for the Lck SH2 domain of 62 kDa) (Ubiquitin-binding protein p62)	0.82658	1.77348	1.03732e-09	373	127	711.095	380.718
NMAEQIIQEIYSQIQSK	P29401	TKT	Transketolase (TK) (EC 2.2.1.1)	0.826577	1.77347	5.24899e-12	332	130	315.377	166.609
GTGELTQLLNSLC(UniMod:4)TAVK	P09467	FBP1	Fructose-1,6-bisphosphatase 1 (FBPase 1) (EC 3.1.3.11) (D-fructose-1,6-bisphosphate 1-phosphohydrolase 1) (Liver FBPase)	0.826492	1.77337	0.000473448	135	29	286.262	162.658
RAVPLALALISVSNPR	Q13200	PSMD2	26S proteasome non-ATPase regulatory subunit 2 (26S proteasome regulatory subunit RPN1) (26S proteasome regulatory subunit S2) (26S proteasome subunit p97) (Protein 55.11) (Tumor necrosis factor type 1 receptor-associated protein 2)	0.826258	1.77308	1.09093e-09	337	108	280.33	149.13
IYISLLK	O60716	CTNND1	Catenin delta-1 (Cadherin-associated Src substrate) (CAS) (p120 catenin) (p120(ctn)) (p120(cas))	0.825979	1.77274	5.41488e-13	388	143	605.772	340.325
ELLPEIR	P49321	NASP	Nuclear autoantigenic sperm protein (NASP)	0.82596	1.77271	3.71827e-24	419	179	1872.56	1142.96
ILSISADIETIGEILK	P61978	HNRNPK	Heterogeneous nuclear ribonucleoprotein K (hnRNP K) (Transformation up-regulated nuclear protein) (TUNP)	0.825615	1.77229	1.41602e-17	435	203	4751.59	2969.37
NPDDITQEEYGEFYK	P08238	HSP90AB1	Heat shock protein HSP 90-beta (HSP 90) (Heat shock 84 kDa) (HSP 84) (HSP84)	0.825288	1.77189	2.78435e-23	401	167	1833.77	1098.69
GMTLVTPLQLLLFASK	Q08211	DHX9	ATP-dependent RNA helicase A (EC 3.6.4.13) (DEAH box protein 9) (DExH-box helicase 9) (Leukophysin) (LKP) (Nuclear DNA helicase II) (NDH II) (RNA helicase A)	0.825011	1.77155	6.85757e-05	255	32	172.926	93.9048
LFTALFPFEK	P11215	ITGAM	Integrin alpha-M (CD11 antigen-like family member B) (CR-3 alpha chain) (Cell surface glycoprotein MAC-1 subunit alpha) (Leukocyte adhesion receptor MO1) (Neutrophil adherence receptor) (CD antigen CD11b)	0.824505	1.77093	1.05568e-08	276	108	456.122	287.585
YVATLGVEVHPLVFHTNR	P62826	RAN	GTP-binding nuclear protein Ran (Androgen receptor-associated protein 24) (GTPase Ran) (Ras-like protein TC4) (Ras-related nuclear protein)	0.82443	1.77083	1.28396e-17	421	184	1820.85	1075.2
SLMPYFLLTQAVR	O43242	PSMD3	26S proteasome non-ATPase regulatory subunit 3 (26S proteasome regulatory subunit RPN3) (26S proteasome regulatory subunit S3) (Proteasome subunit p58)	0.822654	1.76866	1.39523e-12	433	196	1403.1	876.046
GDDQLELIK	P07910	HNRNPC	Heterogeneous nuclear ribonucleoproteins C1/C2 (hnRNP C1/C2)	0.822435	1.76839	0.00739406	75	23	333.308	165.237
GSC(UniMod:4)VTQVGLLESVYEMFR	P78527	PRKDC	DNA-dependent protein kinase catalytic subunit (DNA-PK catalytic subunit) (DNA-PKcs) (EC 2.7.11.1) (DNPK1) (p460)	0.821755	1.76756	2.34427e-05	263	59	263.655	147.494
LAILQVGNR	P11586	MTHFD1	C-1-tetrahydrofolate synthase, cytoplasmic (C1-THF synthase) (Epididymis secretory sperm binding protein) [Cleaved into: C-1-tetrahydrofolate synthase, cytoplasmic, N-terminally processed] [Includes: Methylenetetrahydrofolate dehydrogenase (EC 1.5.1.5); Methenyltetrahydrofolate cyclohydrolase (EC 3.5.4.9); Formyltetrahydrofolate synthetase (EC 6.3.4.3)]	0.821628	1.7674	7.14246e-23	422	196	991.964	552.179
HNIMDFAMPYFIQVMK	Q00610	CLTC	Clathrin heavy chain 1 (Clathrin heavy chain on chromosome 17) (CLH-17)	0.821226	1.76691	0.000776724	160	23	148.565	81.8822
VIEPQYFGLAYLFR	P42704	LRPPRC	Leucine-rich PPR motif-containing protein, mitochondrial (130 kDa leucine-rich protein) (LRP 130) (GP130)	0.821052	1.76669	0.000603331	266	37	286.936	149.949
LQAEIEGLK	P05787	KRT8	Keratin, type II cytoskeletal 8 (Cytokeratin-8) (CK-8) (Keratin-8) (K8) (Type-II keratin Kb8)	0.820625	1.76617	1.00148e-07	381	152	4062.1	2620.26
WGPGSSVGSLQALSSSQR	P48681	NES	Nestin	0.820509	1.76603	0.00852145	77	54	443.064	246.897
SYTVGVMMMHR	P50454	SERPINH1	Serpin H1 (47 kDa heat shock protein) (Arsenic-transactivated protein 3) (AsTP3) (Cell proliferation-inducing gene 14 protein) (Collagen-binding protein) (Colligin) (Rheumatoid arthritis-related antigen RA-A47)	0.819677	1.76501	9.2066e-08	403	149	1012.62	635.066
EASSGGGGSSSNFHINVEESVDGQVVSSHK	P19012	KRT15	Keratin, type I cytoskeletal 15 (Cytokeratin-15) (CK-15) (Keratin-15) (K15)	0.819521	1.76482	0.000315265	259	96	1046.52	654.839
PITEMLPGILSQLGADSLTSLR	Q96K17	BTF3L4	Transcription factor BTF3 homolog 4 (Basic transcription factor 3-like 4)	0.818776	1.76391	1.54257e-16	405	163	501.614	272.218
AFITNIPFDVK	P52272	HNRNPM	Heterogeneous nuclear ribonucleoprotein M (hnRNP M)	0.818282	1.7633	4.54745e-20	436	205	3594.84	2091.57
LPIFFFGTHETAFLGPK	O75475	PSIP1	PC4 and SFRS1-interacting protein (CLL-associated antigen KW-7) (Dense fine speckles 70 kDa protein) (DFS 70) (Lens epithelium-derived growth factor) (Transcriptional coactivator p75/p52)	0.817232	1.76202	9.82643e-09	328	92	277.436	153.266
ILALVPPWTR	Q9H9T3	ELP3	Elongator complex protein 3 (hELP3) (EC 2.3.1.-) (tRNA uridine(34) acetyltransferase)	0.817102	1.76186	1.47419e-07	232	65	228.2	131.533
AMVLDLR	Q9UL46	PSME2	Proteasome activator complex subunit 2 (11S regulator complex subunit beta) (REG-beta) (Activator of multicatalytic protease subunit 2) (Proteasome activator 28 subunit beta) (PA28b) (PA28beta)	0.817026	1.76177	9.32757e-20	437	203	5541.25	3078.24
GVLVVGIGSGTK	Q8WWH5	TRUB1	Probable tRNA pseudouridine synthase 1 (EC 5.4.99.-)	0.816969	1.7617	0.000218073	80	25	194.631	113.685
ELFGPELFR	P35249	RFC4	Replication factor C subunit 4 (Activator 1 37 kDa subunit) (A1 37 kDa subunit) (Activator 1 subunit 4) (Replication factor C 37 kDa subunit) (RF-C 37 kDa subunit) (RFC37)	0.816569	1.76121	3.66476e-16	424	162	757.011	477.742
FAQPGSFEYEYAMR	Q15233	NONO	Non-POU domain-containing octamer-binding protein (NonO protein) (54 kDa nuclear RNA- and DNA-binding protein) (p54(nrb)) (p54nrb) (55 kDa nuclear protein) (NMT55) (DNA-binding p52/p100 complex, 52 kDa subunit)	0.815796	1.76027	1.77119e-13	435	204	6697.83	4053.26
GSSGVGLTAAVTTDQETGER	P25205	MCM3	DNA replication licensing factor MCM3 (EC 3.6.4.12) (DNA polymerase alpha holoenzyme-associated protein P1) (P1-MCM3) (RLF subunit beta) (p102)	0.815756	1.76022	1.90486e-05	372	90	426.01	273.063
DVTATVDSLPLITASILSK	P19971	TYMP	Thymidine phosphorylase (TP) (EC 2.4.2.4) (Gliostatin) (Platelet-derived endothelial cell growth factor) (PD-ECGF) (TdRPase)	0.815632	1.76007	5.92137e-20	435	203	6276.52	3935.58
EGGFLLLHTLLR	P49327	FASN	Fatty acid synthase (EC 2.3.1.85) (Type I fatty acid synthase) [Includes: [Acyl-carrier-protein] S-acetyltransferase (EC 2.3.1.38); [Acyl-carrier-protein] S-malonyltransferase (EC 2.3.1.39); 3-oxoacyl-[acyl-carrier-protein] synthase (EC 2.3.1.41); 3-oxoacyl-[acyl-carrier-protein] reductase (EC 1.1.1.100); 3-hydroxyacyl-[acyl-carrier-protein] dehydratase (EC 4.2.1.59); Enoyl-[acyl-carrier-protein]…	0.814541	1.75874	6.13719e-07	385	159	277.74	141.859
ELGLPEELVSR	P49915	GMPS	GMP synthase [glutamine-hydrolyzing] (EC 6.3.5.2) (GMP synthetase) (Glutamine amidotransferase)	0.813626	1.75762	8.72097e-23	437	206	6727.2	4120.41
VAQFLVIYAPR	Q9H2M9	RAB3GAP2	Rab3 GTPase-activating protein non-catalytic subunit (RGAP-iso) (Rab3 GTPase-activating protein 150 kDa subunit) (Rab3-GAP p150) (Rab3-GAP150) (Rab3-GAP regulatory subunit)	0.813555	1.75754	0.00383422	101	19	237.082	139.058
LATNAAVTVLR	P50990	CCT8	T-complex protein 1 subunit theta (TCP-1-theta) (CCT-theta) (Chaperonin containing T-complex polypeptide 1 subunit 8) (Renal carcinoma antigen NY-REN-15)	0.812125	1.7558	2.7759e-09	383	157	563.404	316.716
QVPFNEVR	P51114	FXR1	Fragile X mental retardation syndrome-related protein 1 (hFXR1p)	0.812086	1.75575	5.55407e-09	221	89	641.549	414.138
HGDEIYIAPSGVQK	Q96GX9	APIP	Methylthioribulose-1-phosphate dehydratase (MTRu-1-P dehydratase) (EC 4.2.1.109) (APAF1-interacting protein) (hAPIP)	0.811909	1.75553	0.00345393	86	22	183.747	115.637
WFLTC(UniMod:4)INQPQFR	P26641	EEF1G	Elongation factor 1-gamma (EF-1-gamma) (eEF-1B gamma)	0.81165	1.75522	1.42503e-20	435	204	2302.57	1359.78
VFLWGSFR	P18754	RCC1	Regulator of chromosome condensation (Cell cycle regulatory protein) (Chromosome condensation protein 1)	0.81122	1.75469	3.30164e-13	395	158	851.902	483.205
TLVTQNSGVEALIHAILR	P14923	JUP	Junction plakoglobin (Catenin gamma) (Desmoplakin III) (Desmoplakin-3)	0.811196	1.75467	2.6507e-11	412	175	816.327	471.957
PYPPNVGEEIQIGHIPR	P02751	FN1	Fibronectin (FN) (Cold-insoluble globulin) (CIG) [Cleaved into: Anastellin; Ugl-Y1; Ugl-Y2; Ugl-Y3]	0.810467	1.75378	0.0048675	88	28	490.189	268.951
IDSGLYLGSGYFTAIQNLR	P02788	LTF	Lactotransferrin (Lactoferrin) (EC 3.4.21.-) (Growth-inhibiting protein 12) (Talalactoferrin) [Cleaved into: Lactoferricin-H (Lfcin-H); Kaliocin-1; Lactoferroxin-A; Lactoferroxin-B; Lactoferroxin-C]	0.810079	1.75331	1.01512e-06	334	155	2456.81	1429.6
SGGIPALVK	P35222	CTNNB1	Catenin beta-1 (Beta-catenin)	0.808694	1.75162	0.000270069	120	34	410.625	245.007
EAFETGGLEAALSWVR	Q8WZA9	IRGQ	Immunity-related GTPase family Q protein	0.808424	1.7513	2.98808e-05	189	44	553.934	312.635
ILVVNAAYFVGK	P36952	SERPINB5	Serpin B5 (Maspin) (Peptidase inhibitor 5) (PI-5)	0.807529	1.75021	0.00550223	86	22	302.832	149.519
AIAC(UniMod:4)LLFGGSR	P33992	MCM5	DNA replication licensing factor MCM5 (EC 3.6.4.12) (CDC46 homolog) (P1-CDC46)	0.807471	1.75014	0.000218335	157	30	955.188	601.951
RDELLAQHAAGALGLPDLVAVLTR	P58107	EPPK1	Epiplakin (450 kDa epidermal antigen)	0.807051	1.74963	2.20731e-08	429	178	2029.29	1339
LEVGIQAMEHLIHVLQTDR	O60763	USO1	General vesicular transport factor p115 (Protein USO1 homolog) (Transcytosis-associated protein) (TAP) (Vesicle-docking protein)	0.806727	1.74924	3.37856e-05	227	57	184.654	101.94
LLTAPELILDQWFQLSSSGPNSR	Q9BSJ8	ESYT1	Extended synaptotagmin-1 (E-Syt1) (Membrane-bound C2 domain-containing protein)	0.806587	1.74907	0.00528567	162	23	198.311	113.952
GVIDLIFEK	Q04637	EIF4G1	Eukaryotic translation initiation factor 4 gamma 1 (eIF-4-gamma 1) (eIF-4G 1) (eIF-4G1) (p220)	0.806455	1.74891	7.13565e-15	418	179	447.784	278.992
HLSMFILLPK	P36952	SERPINB5	Serpin B5 (Maspin) (Peptidase inhibitor 5) (PI-5)	0.806069	1.74844	0.00186966	146	33	212.523	111.871
TGFINLDKPSNPSSHEVVAWIR	O60832	DKC1	H/ACA ribonucleoprotein complex subunit DKC1 (EC 5.4.99.-) (CBF5 homolog) (Dyskerin) (Nopp140-associated protein of 57 kDa) (Nucleolar protein NAP57) (Nucleolar protein family A member 4) (snoRNP protein DKC1)	0.806043	1.74841	4.93061e-07	299	109	234.766	139.501
HNYGVVESFTVQR	P01911	HLA-DRB1	HLA class II histocompatibility antigen, DRB1 beta chain (Human leukocyte antigen DRB1) (HLA-DRB1)	0.805465	1.74771	5.19902e-06	265	139	6783.15	3711.63
IHVFYIDYGNR	Q7KZF4	SND1	Staphylococcal nuclease domain-containing protein 1 (EC 3.1.31.1) (100 kDa coactivator) (EBNA2 coactivator p100) (Tudor domain-containing protein 11) (p100 co-activator)	0.805085	1.74725	7.51123e-13	433	193	1372.58	783.916
AVLSSPAVTEQEVAQVASAILSLR	Q13751	LAMB3	Laminin subunit beta-3 (Epiligrin subunit bata) (Kalinin B1 chain) (Kalinin subunit beta) (Laminin B1k chain) (Laminin-5 subunit beta) (Nicein subunit beta)	0.80491	1.74704	5.45261e-08	372	118	408.316	254.307
GIDQC(UniMod:4)IPLFVEAALER	O95373	IPO7	Importin-7 (Imp7) (Ran-binding protein 7) (RanBP7)	0.804433	1.74646	1.24706e-17	428	192	1126.37	717.009
YGIIC(UniMod:4)MEDLIHEIYTVGK	P18124	RPL7	60S ribosomal protein L7 (Large ribosomal subunit protein uL30)	0.804351	1.74636	3.21594e-12	421	189	1514.66	852.229
FSVLLLHGIR	Q96IU4	ABHD14B	Protein ABHD14B (EC 3.-.-.-) (Alpha/beta hydrolase domain-containing protein 14B) (Abhydrolase domain-containing protein 14B) (CCG1-interacting factor B)	0.804198	1.74618	3.00939e-08	368	169	374.991	205.16
MADC(UniMod:4)GGLPQISQPAK	Q92597	NDRG1	Protein NDRG1 (Differentiation-related gene 1 protein) (DRG-1) (N-myc downstream-regulated gene 1 protein) (Nickel-specific induction protein Cap43) (Reducing agents and tunicamycin-responsive protein) (RTP) (Rit42)	0.802296	1.74387	9.16676e-10	405	170	869.253	492.733
LGQALELGYGLQVGTVWINAHGLR	Q8IZ83	ALDH16A1	Aldehyde dehydrogenase family 16 member A1	0.802124	1.74367	5.66815e-06	146	27	445.706	278.024
WDGVPFILR	P11413	G6PD	Glucose-6-phosphate 1-dehydrogenase (G6PD) (EC 1.1.1.49)	0.801948	1.74345	2.44733e-14	378	158	519.826	267.121
GFLLLASLR	P07996	THBS1	Thrombospondin-1 (Glycoprotein G)	0.80182	1.7433	8.29518e-05	308	121	686.633	264.845
YDTLAQMLTLGNIR	Q9UJA5	TRMT6	tRNA (adenine(58)-N(1))-methyltransferase non-catalytic subunit TRM6 (mRNA methyladenosine-N(1)-methyltransferase non-catalytic subunit TRM6) (tRNA(m1A58)-methyltransferase subunit TRM6) (tRNA(m1A58)MTase subunit TRM6)	0.801348	1.74273	1.36411e-06	251	60	235.655	141.818
GMDLEETSVLTQALAQSGQQLEWPEAWR	P19971	TYMP	Thymidine phosphorylase (TP) (EC 2.4.2.4) (Gliostatin) (Platelet-derived endothelial cell growth factor) (PD-ECGF) (TdRPase)	0.801317	1.74269	2.67686e-08	274	64	1160.91	631.399
IIGNLLYYR	P46940	IQGAP1	Ras GTPase-activating-like protein IQGAP1 (p195)	0.799799	1.74086	2.4667e-18	414	177	1131.13	605.371
SGNVAELALK	P49321	NASP	Nuclear autoantigenic sperm protein (NASP)	0.799721	1.74077	3.67008e-26	431	197	2738.17	1701.67
LDIVFYLLR	Q15008	PSMD6	26S proteasome non-ATPase regulatory subunit 6 (26S proteasome regulatory subunit RPN7) (26S proteasome regulatory subunit S10) (Breast cancer-associated protein SGA-113M) (Phosphonoformate immuno-associated protein 4) (Proteasome regulatory particle subunit p44S10) (p42A)	0.799593	1.74061	0.00142302	183	33	182.789	109.798
LFTDPLALLGLPAEEPEPAFPPVLEPR	Q96FS4	SIPA1	Signal-induced proliferation-associated protein 1 (Sipa-1) (GTPase-activating protein Spa-1) (p130 SPA-1)	0.79948	1.74047	0.00019671	154	38	271.494	141.251
NFASVQGVSLESGSFPSYSAYR	Q99715	COL12A1	Collagen alpha-1(XII) chain	0.799396	1.74037	0.00158427	169	68	1140.82	479.508
SVHPYEVAEVIALPVEQGNFPYLQWVR	O60888	CUTA	Protein CutA (Acetylcholinesterase-associated protein) (Brain acetylcholinesterase putative membrane anchor)	0.799332	1.7403	1.32499e-09	281	86	629.612	364.667
VELDNMPLR	Q15233	NONO	Non-POU domain-containing octamer-binding protein (NonO protein) (54 kDa nuclear RNA- and DNA-binding protein) (p54(nrb)) (p54nrb) (55 kDa nuclear protein) (NMT55) (DNA-binding p52/p100 complex, 52 kDa subunit)	0.799262	1.74021	2.86591e-20	435	202	5445.76	3460.73
VSLVLAPALAAC(UniMod:4)GC(UniMod:4)K	P19971	TYMP	Thymidine phosphorylase (TP) (EC 2.4.2.4) (Gliostatin) (Platelet-derived endothelial cell growth factor) (PD-ECGF) (TdRPase)	0.79881	1.73967	2.06879e-15	435	199	3348.3	2216.99
EKDFIILSC(UniMod:4)VR	Q92900	UPF1	Regulator of nonsense transcripts 1 (EC 3.6.4.12) (EC 3.6.4.13) (ATP-dependent helicase RENT1) (Nonsense mRNA reducing factor 1) (NORF1) (Up-frameshift suppressor 1 homolog) (hUpf1)	0.798474	1.73926	0.00140796	132	42	305.703	205.077
SLTYLSILR	P09661	SNRPA1	U2 small nuclear ribonucleoprotein A' (U2 snRNP A')	0.79788	1.73854	2.42211e-20	433	199	1237.34	757.061
EQPLDEELKDAFQNAYLELGGLGER	P05023	ATP1A1	Sodium/potassium-transporting ATPase subunit alpha-1 (Na(+)/K(+) ATPase alpha-1 subunit) (EC 7.2.2.13) (Sodium pump subunit alpha-1)	0.797245	1.73778	4.1791e-08	261	67	456.68	261.047
AASAFFTYVSLSQEGR	O00154	ACOT7	Cytosolic acyl coenzyme A thioester hydrolase (EC 3.1.2.2) (Acyl-CoA thioesterase 7) (Brain acyl-CoA hydrolase) (BACH) (hBACH) (CTE-IIa) (CTE-II) (Long chain acyl-CoA thioester hydrolase)	0.796769	1.73721	3.40911e-12	401	164	682.643	404.907
VELAPLPSWQPVGK	P05362	ICAM1	Intercellular adhesion molecule 1 (ICAM-1) (Major group rhinovirus receptor) (CD antigen CD54)	0.796295	1.73663	2.82372e-09	364	136	564.555	347.814
FTMVQVWPVR	P38606	ATP6V1A	V-type proton ATPase catalytic subunit A (V-ATPase subunit A) (EC 7.1.2.2) (V-ATPase 69 kDa subunit) (Vacuolar ATPase isoform VA68) (Vacuolar proton pump subunit alpha)	0.796048	1.73634	2.03068e-17	426	185	601.424	384.42
VPLLLEEQGVVDYFLR	P17812	CTPS1	CTP synthase 1 (EC 6.3.4.2) (CTP synthetase 1) (UTP--ammonia ligase 1)	0.795849	1.7361	5.46053e-16	427	183	552.303	340.552
LLQTDDEEEAGLLELLK	P55060	CSE1L	Exportin-2 (Exp2) (Cellular apoptosis susceptibility protein) (Chromosome segregation 1-like protein) (Importin-alpha re-exporter)	0.795686	1.7359	4.55353e-08	285	97	181.51	119.004
DFVMNLVNSLDIGNDNIR	P12111	COL6A3	Collagen alpha-3(VI) chain	0.7955	1.73568	5.24465e-07	389	151	992.754	626.668
IGSLASGNVR	Q9H2P0	ADNP	Activity-dependent neuroprotector homeobox protein (Activity-dependent neuroprotective protein)	0.79527	1.7354	0.00217352	111	12	576.008	339.281
MTDQEAIQDLWQWR	P06748	NPM1	Nucleophosmin (NPM) (Nucleolar phosphoprotein B23) (Nucleolar protein NO38) (Numatrin)	0.795027	1.73511	4.32888e-11	404	182	1846.69	1116.64
LYGIQGIPTLIMLDPQGEVITR	Q6DKJ4	NXN	Nucleoredoxin (EC 1.8.1.8)	0.794643	1.73465	1.90005e-05	196	44	327.81	179.222
GMYGIENEVFLSLPC(UniMod:4)ILNAR	P07195	LDHB	L-lactate dehydrogenase B chain (LDH-B) (EC 1.1.1.27) (LDH heart subunit) (LDH-H) (Renal carcinoma antigen NY-REN-46)	0.794544	1.73453	4.70851e-13	415	185	1876.78	1076.2
ERPPNPIEFLASYLLK	Q9C005	DPY30	Protein dpy-30 homolog (Dpy-30-like protein) (Dpy-30L)	0.794192	1.73411	2.89521e-10	338	84	226.312	128.252
WDVLIQQATQC(UniMod:4)LNR	Q9BUJ2	HNRNPUL1	Heterogeneous nuclear ribonucleoprotein U-like protein 1 (Adenovirus early region 1B-associated protein 5) (E1B-55 kDa-associated protein 5) (E1B-AP5)	0.7938	1.73364	4.18566e-10	359	131	877.6	542.858
FALITWIGENVSGLQR	Q14019	COTL1	Coactosin-like protein	0.793777	1.73361	4.26852e-07	378	163	998.937	491.326
TMQELEIELQSQLSMK	P19012	KRT15	Keratin, type I cytoskeletal 15 (Cytokeratin-15) (CK-15) (Keratin-15) (K15)	0.793741	1.73356	0.000253004	246	87	1273.51	723.655
GASGPLVALPGAEK	Q9UMS6	SYNPO2	Synaptopodin-2 (Genethonin-2) (Myopodin)	0.793682	1.73349	0.00123273	59	17	278.235	169.646
GLIVYQLENQPSEFR	P78406	RAE1	mRNA export factor RAE1 (Rae1 protein homolog) (mRNA-associated protein mrnp 41)	0.793356	1.7331	2.93356e-13	401	154	417.735	250.572
DQVLGVLR	Q03169	TNFAIP2	Tumor necrosis factor alpha-induced protein 2 (TNF alpha-induced protein 2) (Primary response gene B94 protein)	0.79335	1.73309	6.49419e-21	402	171	903.816	538.33
AVVPSYIPLVK	P36551	CPOX	Oxygen-dependent coproporphyrinogen-III oxidase, mitochondrial (COX) (Coprogen oxidase) (Coproporphyrinogenase) (EC 1.3.3.3)	0.792382	1.73193	7.30655e-13	409	156	413.815	264.177
VVILMELEVLK	P27694	RPA1	Replication protein A 70 kDa DNA-binding subunit (RP-A p70) (Replication factor A protein 1) (RF-A protein 1) (Single-stranded DNA-binding protein) [Cleaved into: Replication protein A 70 kDa DNA-binding subunit, N-terminally processed]	0.792081	1.73157	1.22629e-08	317	81	281.132	161.302
SQDIYLR	Q07020	RPL18	60S ribosomal protein L18 (Large ribosomal subunit protein eL18)	0.791025	1.7303	4.11086e-14	426	199	3412.7	1796.53
FMLQDVIDLR	O43432	EIF4G3	Eukaryotic translation initiation factor 4 gamma 3 (eIF-4-gamma 3) (eIF-4G 3) (eIF4G 3) (eIF-4-gamma II) (eIF4GII)	0.790627	1.72983	5.81592e-08	155	49	1264.54	796.024
VPSTEAEALASSLMGLFEK	P50395	GDI2	Rab GDP dissociation inhibitor beta (Rab GDI beta) (Guanosine diphosphate dissociation inhibitor 2) (GDI-2)	0.789589	1.72858	5.28158e-07	264	73	166.381	92.7544
C(UniMod:4)C(UniMod:4)SGAIIVLTK	P14618	PKM	Pyruvate kinase PKM (EC 2.7.1.40) (Cytosolic thyroid hormone-binding protein) (CTHBP) (Opa-interacting protein 3) (OIP-3) (Pyruvate kinase 2/3) (Pyruvate kinase muscle isozyme) (Thyroid hormone-binding protein 1) (THBP1) (Tumor M2-PK) (p58)	0.789545	1.72853	1.97856e-25	435	205	2371.33	1441.14
WTQLGAFYPFMR	P10253	GAA	Lysosomal alpha-glucosidase (EC 3.2.1.20) (Acid maltase) (Aglucosidase alfa) [Cleaved into: 76 kDa lysosomal alpha-glucosidase; 70 kDa lysosomal alpha-glucosidase]	0.789446	1.72841	2.52645e-10	281	69	545.289	296.211
GTNYLADVFEK	P31151	S100A7	Protein S100-A7 (Psoriasin) (S100 calcium-binding protein A7)	0.78883	1.72767	0.00172961	236	81	2278.7	1646.37
EWTLEAGALVLADR	P49736	MCM2	DNA replication licensing factor MCM2 (EC 3.6.4.12) (Minichromosome maintenance protein 2 homolog) (Nuclear protein BM28)	0.788694	1.72751	1.01609e-12	401	144	1293.45	839.666
TVDFTSPLFKPATGFPLGSSLR	Q99102	MUC4	Mucin-4 (MUC-4) (Ascites sialoglycoprotein) (ASGP) (Pancreatic adenocarcinoma mucin) (Testis mucin) (Tracheobronchial mucin) [Cleaved into: Mucin-4 alpha chain (Ascites sialoglycoprotein 1) (ASGP-1); Mucin-4 beta chain (Ascites sialoglycoprotein 2) (ASGP-2)]	0.788594	1.72739	0.00327025	102	29	1107.2	648.754
PGPTAESASGPSEDPSVNFLK	Q13501	SQSTM1	Sequestosome-1 (EBI3-associated protein of 60 kDa) (EBIAP) (p60) (Phosphotyrosine-independent ligand for the Lck SH2 domain of 62 kDa) (Ubiquitin-binding protein p62)	0.788594	1.72739	0.00302145	191	53	332.871	157.523
SYEAYVLNIVR	P05026	ATP1B1	Sodium/potassium-transporting ATPase subunit beta-1 (Sodium/potassium-dependent ATPase subunit beta-1)	0.788556	1.72735	0.000107982	265	52	261.593	150.067
SIQMLTLLR	Q13445	TMED1	Transmembrane emp24 domain-containing protein 1 (Interleukin-1 receptor-like 1 ligand) (Putative T1/ST2 receptor-binding protein) (p24 family protein gamma-1) (Tp24) (p24gamma1)	0.78838	1.72713	3.87335e-18	431	189	571.03	365.678
WLLLC(UniMod:4)NPGLADTIVEK	P11216	PYGB	Glycogen phosphorylase, brain form (EC 2.4.1.1)	0.788308	1.72705	0.00203995	70	23	324.83	197.85
GLDTVVALLADVVLQPR	Q10713	PMPCA	Mitochondrial-processing peptidase subunit alpha (Alpha-MPP) (Inactive zinc metalloprotease alpha) (P-55)	0.78812	1.72682	7.49601e-11	368	124	194.493	110.649
SLLQAVANLPYK	Q99715	COL12A1	Collagen alpha-1(XII) chain	0.788117	1.72682	0.00978991	142	42	548.402	246.52
IASLPVEVQEVSLLDK	Q96P16	RPRD1A	Regulation of nuclear pre-mRNA domain-containing protein 1A (Cyclin-dependent kinase inhibitor 2B-related protein) (p15INK4B-related protein)	0.788078	1.72677	0.00083862	100	21	224.627	151.803
IQLSSLIAAFQVTR	P40937	RFC5	Replication factor C subunit 5 (Activator 1 36 kDa subunit) (A1 36 kDa subunit) (Activator 1 subunit 5) (Replication factor C 36 kDa subunit) (RF-C 36 kDa subunit) (RFC36)	0.78771	1.72633	1.39891e-07	345	80	279.037	168.584
GAAGLVVPLDPLR	P20749	BCL3	B-cell lymphoma 3 protein (BCL-3) (Proto-oncogene BCL3)	0.787511	1.72609	0.00591057	92	29	138.728	84.2976
ALHSLLLR	Q15102	PAFAH1B3	Platelet-activating factor acetylhydrolase IB subunit alpha1 (EC 3.1.1.47) (PAF acetylhydrolase 29 kDa subunit) (PAF-AH 29 kDa subunit) (PAF-AH subunit gamma) (PAFAH subunit gamma)	0.786539	1.72493	5.50666e-12	397	142	416.359	251.822
VHAELADVLTEAVVDSILAIK	P40227	CCT6A	T-complex protein 1 subunit zeta (TCP-1-zeta) (Acute morphine dependence-related protein 2) (CCT-zeta-1) (HTR3) (Tcp20)	0.786485	1.72487	1.21525e-12	370	141	467.433	261.201
GEFGDVMLGDYR	P41240	CSK	Tyrosine-protein kinase CSK (EC 2.7.10.2) (C-Src kinase) (Protein-tyrosine kinase CYL)	0.786277	1.72462	0.00249404	76	23	220.432	138.587
TPLHEIALSIK	Q08211	DHX9	ATP-dependent RNA helicase A (EC 3.6.4.13) (DEAH box protein 9) (DExH-box helicase 9) (Leukophysin) (LKP) (Nuclear DNA helicase II) (NDH II) (RNA helicase A)	0.786229	1.72456	1.06793e-12	434	196	664.414	454.637
SVLFVC(UniMod:4)LGNIC(UniMod:4)R	P24666	ACP1	Low molecular weight phosphotyrosine protein phosphatase (LMW-PTP) (LMW-PTPase) (EC 3.1.3.48) (Adipocyte acid phosphatase) (Low molecular weight cytosolic acid phosphatase) (EC 3.1.3.2) (Red cell acid phosphatase 1)	0.785321	1.72348	3.69375e-15	409	174	488.412	301.71
AVC(UniMod:4)MLSNTTAVAEAWAR	Q9BQE3	TUBA1C	Tubulin alpha-1C chain (Alpha-tubulin 6) (Tubulin alpha-6 chain) [Cleaved into: Detyrosinated tubulin alpha-1C chain]	0.785183	1.72331	1.06397e-14	434	201	2467.47	1593.2
LLELQEVDSLLR	P16144	ITGB4	Integrin beta-4 (GP150) (CD antigen CD104)	0.784662	1.72269	8.91374e-16	420	190	961.019	572.168
DLVEAVAHILGIR	P49327	FASN	Fatty acid synthase (EC 2.3.1.85) (Type I fatty acid synthase) [Includes: [Acyl-carrier-protein] S-acetyltransferase (EC 2.3.1.38); [Acyl-carrier-protein] S-malonyltransferase (EC 2.3.1.39); 3-oxoacyl-[acyl-carrier-protein] synthase (EC 2.3.1.41); 3-oxoacyl-[acyl-carrier-protein] reductase (EC 1.1.1.100); 3-hydroxyacyl-[acyl-carrier-protein] dehydratase (EC 4.2.1.59); Enoyl-[acyl-carrier-protein]…	0.783768	1.72162	1.25103e-10	416	179	547.771	318.447
YLTAEAFGFK	Q16658	FSCN1	Fascin (55 kDa actin-bundling protein) (Singed-like protein) (p55)	0.783176	1.72092	6.39e-21	427	190	1420.44	819.238
LAWALALR	Q92621	NUP205	Nuclear pore complex protein Nup205 (205 kDa nucleoporin) (Nucleoporin Nup205)	0.783108	1.72083	1.54154e-06	314	88	217.045	126.511
LVSESSDVLPK	P05787	KRT8	Keratin, type II cytoskeletal 8 (Cytokeratin-8) (CK-8) (Keratin-8) (K8) (Type-II keratin Kb8)	0.78261	1.72024	3.45389e-07	385	156	3207.39	2142.16
VFIEDVSR	P00966	ASS1	Argininosuccinate synthase (EC 6.3.4.5) (Citrulline--aspartate ligase)	0.782605	1.72023	7.4378e-09	394	180	2046.78	1371.88
LPPLPLTLALGAFLNHR	O96008	TOMM40	Mitochondrial import receptor subunit TOM40 homolog (Protein Haymaker) (Translocase of outer membrane 40 kDa subunit homolog) (p38.5)	0.782174	1.71972	0.00959348	190	18	128.284	63.9225
YLLLVLMDAER	Q9UHB9	SRP68	Signal recognition particle subunit SRP68 (SRP68) (Signal recognition particle 68 kDa protein)	0.781994	1.71951	0.00361138	164	23	192.71	116.175
ALDLFSDNAPPPELLEIINEDIAK	Q15084	PDIA6	Protein disulfide-isomerase A6 (EC 5.3.4.1) (Endoplasmic reticulum protein 5) (ER protein 5) (ERp5) (Protein disulfide isomerase P5) (Thioredoxin domain-containing protein 7)	0.781782	1.71925	3.3282e-15	427	194	1463.57	957.47
APVDFGYVGIDSILEQMR	Q9UHD8	SEPTIN9	Septin-9 (MLL septin-like fusion protein MSF-A) (MLL septin-like fusion protein) (Ovarian/Breast septin) (Ov/Br septin) (Septin D1)	0.781715	1.71917	1.73732e-07	299	107	454.161	264.636
VVQMLGSLGGQINK	P78527	PRKDC	DNA-dependent protein kinase catalytic subunit (DNA-PK catalytic subunit) (DNA-PKcs) (EC 2.7.11.1) (DNPK1) (p460)	0.781414	1.71881	0.000109404	176	37	246.615	155.387
HGSIIYHPSLLPR	O75891	ALDH1L1	Cytosolic 10-formyltetrahydrofolate dehydrogenase (10-FTHFDH) (FDH) (EC 1.5.1.6) (Aldehyde dehydrogenase family 1 member L1)	0.781339	1.71873	0.00284953	134	30	482.405	379.342
PHAWPFMVSLQLR	P08246	ELANE	Neutrophil elastase (EC 3.4.21.37) (Bone marrow serine protease) (Elastase-2) (Human leukocyte elastase) (HLE) (Medullasin) (PMN elastase)	0.780186	1.71735	0.000172924	326	134	1094.07	541.981
LIADVAPSAIR	P39748	FEN1	Flap endonuclease 1 (FEN-1) (EC 3.1.-.-) (DNase IV) (Flap structure-specific endonuclease 1) (Maturation factor 1) (MF1) (hFEN-1)	0.779823	1.71692	2.83818e-18	433	188	1527.94	963.353
GVILTSDRPGVFSAGLDLTEMC(UniMod:4)GR	P42126	ECI1	Enoyl-CoA delta isomerase 1, mitochondrial (EC 5.3.3.8) (3,2-trans-enoyl-CoA isomerase) (Delta(3),Delta(2)-enoyl-CoA isomerase) (D3,D2-enoyl-CoA isomerase) (Dodecenoyl-CoA isomerase)	0.77929	1.71629	1.2732e-10	392	157	364.183	236.114
NIAPHTVVDSIMTALSPYASLAVNNIR	P52756	RBM5	RNA-binding protein 5 (Protein G15) (Putative tumor suppressor LUCA15) (RNA-binding motif protein 5) (Renal carcinoma antigen NY-REN-9)	0.779242	1.71623	3.23403e-05	118	30	163.914	98.7021
FDLNSPWEAFPVYR	O75489	NDUFS3	NADH dehydrogenase [ubiquinone] iron-sulfur protein 3, mitochondrial (EC 7.1.1.2) (Complex I-30kD) (CI-30kD) (NADH-ubiquinone oxidoreductase 30 kDa subunit)	0.779135	1.7161	2.51644e-07	121	39	383.26	236.213
QLEAIVR	P33992	MCM5	DNA replication licensing factor MCM5 (EC 3.6.4.12) (CDC46 homolog) (P1-CDC46)	0.778641	1.71551	5.65339e-14	409	123	1905.61	1221.86
IDGVSLLVQR	Q6DKI1	RPL7L1	60S ribosomal protein L7-like 1 (Large ribosomal subunit protein uL30-like 1)	0.778561	1.71542	0.000341889	201	30	260.029	174.551
ISFDSQISTTK	O15230	LAMA5	Laminin subunit alpha-5 (Laminin-10 subunit alpha) (Laminin-11 subunit alpha) (Laminin-15 subunit alpha)	0.778119	1.71489	0.00223161	63	37	189.037	111.529
VVPSFLPVDQGGSLVGR	Q14126	DSG2	Desmoglein-2 (Cadherin family member 5) (HDGC)	0.777935	1.71467	0.000123417	206	35	469.534	315.227
ISVVPTQPGLLLSSSGDGTLR	P57081	WDR4	tRNA (guanine-N(7)-)-methyltransferase non-catalytic subunit WDR4 (Protein Wuho homolog) (hWH) (WD repeat-containing protein 4)	0.777919	1.71466	3.18823e-05	228	85	266.875	148.506
LPWAQLFQPTIALLR	P36269	GGT5	Glutathione hydrolase 5 proenzyme (EC 3.4.19.13) (Gamma-glutamyl transpeptidase-related enzyme) (GGT-rel) (Gamma-glutamyltransferase 5) (GGT 5) (EC 2.3.2.2) (Gamma-glutamyltransferase-like activity 1) (Gamma-glutamyltranspeptidase 5) (Leukotriene-C4 hydrolase) (EC 3.4.19.14) [Cleaved into: Glutathione hydrolase 5 heavy chain; Glutathione hydrolase 5 light chain]	0.77766	1.71435	2.53495e-05	275	108	358.587	203.947
RPLFLAPDFDR	Q9P035	HACD3	Very-long-chain (3R)-3-hydroxyacyl-CoA dehydratase 3 (EC 4.2.1.134) (3-hydroxyacyl-CoA dehydratase 3) (HACD3) (Butyrate-induced protein 1) (B-ind1) (hB-ind1) (Protein-tyrosine phosphatase-like A domain-containing protein 1)	0.777471	1.71412	8.33455e-14	435	198	609.912	409.25
LHTVGEPVEFR	O75054	IGSF3	Immunoglobulin superfamily member 3 (IgSF3) (Glu-Trp-Ile EWI motif-containing protein 3) (EWI-3)	0.777192	1.71379	0.00871334	112	18	239.191	146.653
LSFDKDAMVAR	P37837	TALDO1	Transaldolase (EC 2.2.1.2)	0.777085	1.71366	4.00766e-08	231	117	601.441	357.306
SMTDVLTMLR	Q5T5P2	KIAA1217	Sickle tail protein homolog	0.776791	1.71332	7.86087e-08	324	106	280.708	160.917
VYPYLC(UniMod:4)R	Q14566	MCM6	DNA replication licensing factor MCM6 (EC 3.6.4.12) (p105MCM)	0.776601	1.71309	3.26145e-12	412	138	1886.48	1248.39
RPLPLTFSDTLQFR	O00160	MYO1F	Unconventional myosin-If (Myosin-Ie)	0.776586	1.71307	0.000315825	169	63	118.766	75.1528
ISDGVVLFIDAAEGVMLNTER	Q15029	EFTUD2	116 kDa U5 small nuclear ribonucleoprotein component (Elongation factor Tu GTP-binding domain-containing protein 2) (SNU114 homolog) (hSNU114) (U5 snRNP-specific protein, 116 kDa) (U5-116 kDa)	0.776445	1.71291	1.48732e-16	407	168	397.808	231.585
SSTPLPTISSSAENTR	P42166	TMPO	Lamina-associated polypeptide 2, isoform alpha (Thymopoietin isoform alpha) (TP alpha) (Thymopoietin-related peptide isoform alpha) (TPRP isoform alpha) [Cleaved into: Thymopoietin (TP) (Splenin); Thymopentin (TP5)]	0.776419	1.71287	1.24103e-17	436	196	3182.78	2035.67
ALLAGQAALLQALMELAPASAPAR	Q9BTY7	HGH1	Protein HGH1 homolog	0.776242	1.71266	1.83148e-09	234	50	251.027	141.125
C(UniMod:4)ANLFEALVGTLK	Q9P1F3	ABRACL	Costars family protein ABRACL (ABRA C-terminal-like protein)	0.776158	1.71256	4.661e-13	405	152	287.311	176.578
FNLMAIVSDR	Q9Y5K5	UCHL5	Ubiquitin carboxyl-terminal hydrolase isozyme L5 (UCH-L5) (EC 3.4.19.12) (Ubiquitin C-terminal hydrolase UCH37) (Ubiquitin thioesterase L5)	0.776051	1.71244	4.65045e-05	218	48	204.505	127.297
DAALAVAEAMADK	P46060	RANGAP1	Ran GTPase-activating protein 1 (RanGAP1)	0.776017	1.7124	6.64423e-06	64	34	416.054	259.314
AVANETGAFFFLINGPEIMSK	P55072	VCP	Transitional endoplasmic reticulum ATPase (TER ATPase) (EC 3.6.4.6) (15S Mg(2+)-ATPase p97 subunit) (Valosin-containing protein) (VCP)	0.775439	1.71171	5.58539e-18	429	203	1636.32	1019.22
ILLTLGIR	Q8N163	CCAR2	Cell cycle and apoptosis regulator protein 2 (Cell division cycle and apoptosis regulator protein 2) (DBIRD complex subunit KIAA1967) (Deleted in breast cancer gene 1 protein) (DBC-1) (DBC.1) (NET35) (p30 DBC)	0.775151	1.71137	3.23097e-24	436	203	2147.69	1296.89
AVLSAEQLR	P50454	SERPINH1	Serpin H1 (47 kDa heat shock protein) (Arsenic-transactivated protein 3) (AsTP3) (Cell proliferation-inducing gene 14 protein) (Collagen-binding protein) (Colligin) (Rheumatoid arthritis-related antigen RA-A47)	0.775142	1.71136	1.05902e-15	435	201	3132.08	1844.19
EVSEEQPVVTLEK	P49321	NASP	Nuclear autoantigenic sperm protein (NASP)	0.775068	1.71127	0.000106964	219	53	327.066	214.381
PVLNFYEANFPANVMDVIAR	P17844	DDX5	Probable ATP-dependent RNA helicase DDX5 (EC 3.6.4.13) (DEAD box protein 5) (RNA helicase p68)	0.774867	1.71103	1.37687e-14	377	136	839.776	499.856
GSSAAGLTASVMR	P33992	MCM5	DNA replication licensing factor MCM5 (EC 3.6.4.12) (CDC46 homolog) (P1-CDC46)	0.774461	1.71055	2.78645e-11	398	105	700.674	467.043
QELEQVLGIR	Q92925	SMARCD2	SWI/SNF-related matrix-associated actin-dependent regulator of chromatin subfamily D member 2 (60 kDa BRG-1/Brm-associated factor subunit B) (BRG1-associated factor 60B) (BAF60B)	0.774076	1.71009	1.14681e-05	245	74	129.762	87.2158
SFNLPMLMLGGGGYTIR	Q13547	HDAC1	Histone deacetylase 1 (HD1) (EC 3.5.1.98) (Protein deacetylase HDAC1) (EC 3.5.1.-) (Protein decrotonylase HDAC1) (EC 3.5.1.-)	0.773853	1.70983	9.81732e-08	292	48	354.851	207.434
VIHLSNLPHSGYSDSAVLK	P43243	MATR3	Matrin-3	0.773346	1.70923	4.29898e-10	402	160	395.72	237.032
NLSEAQLR	Q9NZT1	CALML5	Calmodulin-like protein 5 (Calmodulin-like skin protein)	0.773136	1.70898	9.31956e-07	283	66	2936.66	1931.5
FQWDLNAWTK	Q13263	TRIM28	Transcription intermediary factor 1-beta (TIF1-beta) (E3 SUMO-protein ligase TRIM28) (EC 2.3.2.27) (KRAB-associated protein 1) (KAP-1) (KRAB-interacting protein 1) (KRIP-1) (Nuclear corepressor KAP-1) (RING finger protein 96) (RING-type E3 ubiquitin transferase TIF1-beta) (Tripartite motif-containing protein 28)	0.772965	1.70878	9.52521e-05	160	26	394.237	244.711
YQVFFFGTHETAFLGPK	P51858	HDGF	Hepatoma-derived growth factor (HDGF) (High mobility group protein 1-like 2) (HMG-1L2)	0.77296	1.70877	2.43779e-06	338	104	190.922	106.893
NHEEEISTLR	P08727	KRT19	Keratin, type I cytoskeletal 19 (Cytokeratin-19) (CK-19) (Keratin-19) (K19)	0.772653	1.70841	2.4163e-06	378	136	3054.67	1898.17
LVPSQEETK	P49321	NASP	Nuclear autoantigenic sperm protein (NASP)	0.772612	1.70836	0.000393041	122	37	829.024	536.421
IYLTADNLVLNLQDESFTR	Q99623	PHB2	Prohibitin-2 (B-cell receptor-associated protein BAP37) (D-prohibitin) (Repressor of estrogen receptor activity)	0.772392	1.7081	5.47979e-10	396	170	1449.66	887.015
IGLASALQPR	Q99102	MUC4	Mucin-4 (MUC-4) (Ascites sialoglycoprotein) (ASGP) (Pancreatic adenocarcinoma mucin) (Testis mucin) (Tracheobronchial mucin) [Cleaved into: Mucin-4 alpha chain (Ascites sialoglycoprotein 1) (ASGP-1); Mucin-4 beta chain (Ascites sialoglycoprotein 2) (ASGP-2)]	0.772386	1.70809	0.000430471	262	129	2108.07	1052.87
EAIVAALLTR	Q96GQ7	DDX27	Probable ATP-dependent RNA helicase DDX27 (EC 3.6.4.13) (DEAD box protein 27)	0.772321	1.70801	2.1912e-07	287	86	351.965	215.235
PMNIQLVTSQIDAQR	Q86V81	ALYREF	THO complex subunit 4 (Tho4) (Ally of AML-1 and LEF-1) (Aly/REF export factor) (Transcriptional coactivator Aly/REF) (bZIP-enhancing factor BEF)	0.772025	1.70767	2.08418e-07	340	141	828.142	459.088
IFGGLDMLAEK	Q92688	ANP32B	Acidic leucine-rich nuclear phosphoprotein 32 family member B (Acidic protein rich in leucines) (Putative HLA-DR-associated protein I-2) (PHAPI2) (Silver-stainable protein SSP29)	0.771861	1.70747	7.69598e-21	437	202	2099.65	1435.38
YMIGVTYGGDDIPLSPYR	O75369	FLNB	Filamin-B (FLN-B) (ABP-278) (ABP-280 homolog) (Actin-binding-like protein) (Beta-filamin) (Filamin homolog 1) (Fh1) (Filamin-3) (Thyroid autoantigen) (Truncated actin-binding protein) (Truncated ABP)	0.771454	1.70699	3.08906e-15	437	200	1384.28	860.906
QFVVFEGNHYFYSPYPTK	P04843	RPN1	Dolichyl-diphosphooligosaccharide--protein glycosyltransferase subunit 1 (Dolichyl-diphosphooligosaccharide--protein glycosyltransferase 67 kDa subunit) (Ribophorin I) (RPN-I) (Ribophorin-1)	0.771224	1.70672	0.000147842	100	27	230.133	161.891
TVYSVFGFSFK	P26639	TARS1	Threonine--tRNA ligase 1, cytoplasmic (EC 6.1.1.3) (Threonyl-tRNA synthetase) (ThrRS) (Threonyl-tRNA synthetase 1)	0.771215	1.70671	5.05306e-07	242	51	364.626	203.198
YNLIVVGR	Q92466	DDB2	DNA damage-binding protein 2 (DDB p48 subunit) (DDBb) (Damage-specific DNA-binding protein 2) (UV-damaged DNA-binding protein 2) (UV-DDB 2)	0.771032	1.70649	2.27753e-10	325	102	527.958	286.527
LMALLGQALK	Q2TAY7	SMU1	WD40 repeat-containing protein SMU1 (Smu-1 suppressor of mec-8 and unc-52 protein homolog) [Cleaved into: WD40 repeat-containing protein SMU1, N-terminally processed]	0.77052	1.70588	3.33985e-08	344	109	316.723	188.822
EDVLTLLLPVMGDSK	Q13200	PSMD2	26S proteasome non-ATPase regulatory subunit 2 (26S proteasome regulatory subunit RPN1) (26S proteasome regulatory subunit S2) (26S proteasome subunit p97) (Protein 55.11) (Tumor necrosis factor type 1 receptor-associated protein 2)	0.770194	1.7055	1.04274e-17	428	182	503.01	281.862
ANSFTVSSVAAPSWLHR	Q00341	HDLBP	Vigilin (High density lipoprotein-binding protein) (HDL-binding protein)	0.770015	1.70529	1.02412e-05	288	107	1692.55	1056.87
NPEILAIAPVLLDALTDPSR	Q92616	GCN1	eIF-2-alpha kinase activator GCN1 (GCN1 eIF-2-alpha kinase activator homolog) (GCN1-like protein 1) (General control of amino-acid synthesis 1-like protein 1) (Translational activator GCN1) (HsGCN1)	0.769346	1.7045	1.82942e-06	288	66	155.831	93.0374
LGSTVFVANLDYK	P52272	HNRNPM	Heterogeneous nuclear ribonucleoprotein M (hnRNP M)	0.769083	1.70419	3.05215e-16	430	191	2933.36	1724.05
FFEVILIDPFHK	P61313	RPL15	60S ribosomal protein L15 (Large ribosomal subunit protein eL15)	0.768587	1.7036	1.98897e-13	436	204	3652.11	1984.72
LVTSPC(UniMod:4)C(UniMod:4)IVTSTYGWTANMER	P07900	HSP90AA1	Heat shock protein HSP 90-alpha (EC 3.6.4.10) (Heat shock 86 kDa) (HSP 86) (HSP86) (Lipopolysaccharide-associated protein 2) (LAP-2) (LPS-associated protein 2) (Renal carcinoma antigen NY-REN-38)	0.768155	1.70309	2.34712e-13	421	189	1361.34	887.86
SSVSGIVATVFGATGFLGR	Q16795	NDUFA9	NADH dehydrogenase [ubiquinone] 1 alpha subcomplex subunit 9, mitochondrial (Complex I-39kD) (CI-39kD) (NADH-ubiquinone oxidoreductase 39 kDa subunit)	0.768076	1.703	3.23183e-12	399	173	512.165	303.833
EDAMAMVDHC(UniMod:4)LK	P43243	MATR3	Matrin-3	0.767493	1.70231	3.68231e-05	228	43	248.822	150.481
LWGPGLPNFFR	P29590	PML	Protein PML (E3 SUMO-protein ligase PML) (EC 2.3.2.-) (Promyelocytic leukemia protein) (RING finger protein 71) (RING-type E3 SUMO transferase PML) (Tripartite motif-containing protein 19) (TRIM19)	0.767061	1.7018	3.40491e-08	194	40	364.807	219.621
GAGSYTIMVLFADQATPTSPIR	P21333	FLNA	Filamin-A (FLN-A) (Actin-binding protein 280) (ABP-280) (Alpha-filamin) (Endothelial actin-binding protein) (Filamin-1) (Non-muscle filamin)	0.766775	1.70146	4.75034e-12	370	150	1468.98	825.763
VHVVEGNFR	Q16787	LAMA3	Laminin subunit alpha-3 (Epiligrin 170 kDa subunit) (E170) (Epiligrin subunit alpha) (Kalinin subunit alpha) (Laminin-5 subunit alpha) (Laminin-6 subunit alpha) (Laminin-7 subunit alpha) (Nicein subunit alpha)	0.766758	1.70144	0.00465036	57	28	302.718	181.387
DVPDLTLIDLPGITR	P20591	MX1	Interferon-induced GTP-binding protein Mx1 (Interferon-induced protein p78) (IFI-78K) (Interferon-regulated resistance GTP-binding protein MxA) (Myxoma resistance protein 1) (Myxovirus resistance protein 1) [Cleaved into: Interferon-induced GTP-binding protein Mx1, N-terminally processed]	0.766461	1.70109	1.73696e-09	434	202	2436.89	1619.48
VQIAANEETQER	P49321	NASP	Nuclear autoantigenic sperm protein (NASP)	0.766448	1.70108	0.00340087	170	22	213.979	145.978
VALYIAR	Q86V21	AACS	Acetoacetyl-CoA synthetase (EC 6.2.1.16) (Acyl-CoA synthetase family member 1) (Protein sur-5 homolog)	0.766438	1.70106	2.15108e-05	151	59	508.715	325.544
AGITTTLNSR	P33992	MCM5	DNA replication licensing factor MCM5 (EC 3.6.4.12) (CDC46 homolog) (P1-CDC46)	0.766382	1.701	6.9788e-14	413	139	2555.92	1776.61
GFAFVYFER	Q13595	TRA2A	Transformer-2 protein homolog alpha (TRA-2 alpha) (TRA2-alpha) (Transformer-2 protein homolog A)	0.766367	1.70098	1.1398e-10	427	197	1366.71	759.1
EQADFALEALAK	Q7Z406	MYH14	Myosin-14 (Myosin heavy chain 14) (Myosin heavy chain, non-muscle IIc) (Non-muscle myosin heavy chain IIc) (NMHC II-C)	0.766124	1.70069	1.35923e-07	169	56	913.761	556.406
SLLSILQR	Q7Z6Z7	HUWE1	E3 ubiquitin-protein ligase HUWE1 (EC 2.3.2.26) (ARF-binding protein 1) (ARF-BP1) (HECT, UBA and WWE domain-containing protein 1) (HECT-type E3 ubiquitin transferase HUWE1) (Homologous to E6AP carboxyl terminus homologous protein 9) (HectH9) (Large structure of UREB1) (LASU1) (Mcl-1 ubiquitin ligase E3) (Mule) (Upstream regulatory element-binding protein 1) (URE-B1) (URE-binding protein 1)	0.76588	1.70041	1.73292e-16	409	171	686.892	405.659
GYELLFQPEVVR	O60716	CTNND1	Catenin delta-1 (Cadherin-associated Src substrate) (CAS) (p120 catenin) (p120(ctn)) (p120(cas))	0.765406	1.69985	1.38059e-15	430	195	1161.98	722.726
DELLFPSWEALFSGSEGPLKPGAR	P39060	COL18A1	Collagen alpha-1(XVIII) chain [Cleaved into: Endostatin; Non-collagenous domain 1 (NC1)]	0.764191	1.69842	0.0022267	64	22	502.118	295.814
DEEVHAGLGELLR	P50454	SERPINH1	Serpin H1 (47 kDa heat shock protein) (Arsenic-transactivated protein 3) (AsTP3) (Cell proliferation-inducing gene 14 protein) (Collagen-binding protein) (Colligin) (Rheumatoid arthritis-related antigen RA-A47)	0.764184	1.69841	2.54805e-10	429	190	1694.7	1060.45
NVYLFPGIPELLR	Q8NFF5	FLAD1	FAD synthase (EC 2.7.7.2) (FAD pyrophosphorylase) (FMN adenylyltransferase) (Flavin adenine dinucleotide synthase) [Includes: Molybdenum cofactor biosynthesis protein-like region; FAD synthase region]	0.764134	1.69835	1.21224e-13	338	95	322.362	196.795
KPLVLC(UniMod:4)GDLNVAHEEIDLR	P27695	APEX1	DNA-(apurinic or apyrimidinic site) endonuclease (EC 3.1.-.-) (APEX nuclease) (APEN) (Apurinic-apyrimidinic endonuclease 1) (AP endonuclease 1) (APE-1) (REF-1) (Redox factor-1) [Cleaved into: DNA-(apurinic or apyrimidinic site) endonuclease, mitochondrial]	0.76413	1.69835	5.89459e-05	306	96	366.076	228.155
LEQIAAEQK	Q9UKM9	RALY	RNA-binding protein Raly (Autoantigen p542) (Heterogeneous nuclear ribonucleoprotein C-like 2) (hnRNP core protein C-like 2) (hnRNP associated with lethal yellow protein homolog)	0.764002	1.69819	0.00661862	93	15	428.313	253.41
RIPIHNEDITYDELVLMMQR	Q92734	TFG	Protein TFG (TRK-fused gene protein)	0.763954	1.69814	0.00260638	119	28	287.332	205.986
VGQYVVDLTSFEQLALPVLR	Q9BSD7	NTPCR	Cancer-related nucleoside-triphosphatase (NTPase) (EC 3.6.1.15) (Nucleoside triphosphate phosphohydrolase)	0.763861	1.69803	1.4766e-11	388	156	385.813	224.489
MAAGIGLELYK	Q9HB40	SCPEP1	Retinoid-inducible serine carboxypeptidase (EC 3.4.16.-) (Serine carboxypeptidase 1)	0.763813	1.69797	0.00186791	171	24	245.26	136.663
LILVQVIPVVAR	O14896	IRF6	Interferon regulatory factor 6 (IRF-6)	0.76331	1.69738	0.00572328	209	33	189.858	110.104
YPSLELER	Q5SSJ5	HP1BP3	Heterochromatin protein 1-binding protein 3 (Protein HP1-BP74)	0.762943	1.69695	0.00116758	153	27	831.559	462.157
STIAALEAK	P35749	MYH11	Myosin-11 (Myosin heavy chain 11) (Myosin heavy chain, smooth muscle isoform) (SMMHC)	0.762204	1.69608	0.00473176	39	32	500.594	311.148
MAVLNEQVK	P49321	NASP	Nuclear autoantigenic sperm protein (NASP)	0.761904	1.69573	3.643e-18	431	189	2255.02	1441.1
WLLLTGISAQQNR	Q00610	CLTC	Clathrin heavy chain 1 (Clathrin heavy chain on chromosome 17) (CLH-17)	0.761726	1.69552	7.37294e-11	376	150	540.296	318.305
C(UniMod:4)SEGVFLLTTTPR	P23246	SFPQ	Splicing factor, proline- and glutamine-rich (100 kDa DNA-pairing protein) (hPOMp100) (DNA-binding p52/p100 complex, 100 kDa subunit) (Polypyrimidine tract-binding protein-associated-splicing factor) (PSF) (PTB-associated-splicing factor)	0.761672	1.69545	8.90998e-13	435	204	3505.26	2085.71
VKPYLPQIC(UniMod:4)GTVLWR	O75533	SF3B1	Splicing factor 3B subunit 1 (Pre-mRNA-splicing factor SF3b 155 kDa subunit) (SF3b155) (Spliceosome-associated protein 155) (SAP 155)	0.760711	1.69433	1.57734e-06	254	67	264.588	158.096
EQYEAMAEK	P19012	KRT15	Keratin, type I cytoskeletal 15 (Cytokeratin-15) (CK-15) (Keratin-15) (K15)	0.76056	1.69415	5.46585e-06	378	164	4022.64	2120.01
MEVQEQEEDISSLIR	P78527	PRKDC	DNA-dependent protein kinase catalytic subunit (DNA-PK catalytic subunit) (DNA-PKcs) (EC 2.7.11.1) (DNPK1) (p460)	0.760309	1.69385	2.0562e-06	320	79	595.606	369.831
VALYVDWIR	P24158	PRTN3	Myeloblastin (EC 3.4.21.76) (AGP7) (C-ANCA antigen) (Leukocyte proteinase 3) (PR-3) (PR3) (Neutrophil proteinase 4) (NP-4) (P29) (Wegener autoantigen)	0.760225	1.69375	5.99969e-05	409	190	4116.08	2685.8
LLVTDMSDAEQYR	O14929	HAT1	Histone acetyltransferase type B catalytic subunit (EC 2.3.1.48) (Histone acetyltransferase 1)	0.75943	1.69282	6.32559e-06	388	105	337.212	211.064
VLQLMLR	P33992	MCM5	DNA replication licensing factor MCM5 (EC 3.6.4.12) (CDC46 homolog) (P1-CDC46)	0.759328	1.6927	4.48812e-07	355	72	550.468	357.978
ALPLALVLHELGAGR	P19971	TYMP	Thymidine phosphorylase (TP) (EC 2.4.2.4) (Gliostatin) (Platelet-derived endothelial cell growth factor) (PD-ECGF) (TdRPase)	0.759287	1.69265	2.09815e-19	436	203	21247.1	13840.1
ETQALVLAPTR	Q14240	EIF4A2	Eukaryotic initiation factor 4A-II (eIF-4A-II) (eIF4A-II) (EC 3.6.4.13) (ATP-dependent RNA helicase eIF4A-2)	0.759153	1.6925	4.3676e-17	418	183	785.09	465.623
MMAIAPNVTVMVGELVGAR	Q9Y2X3	NOP58	Nucleolar protein 58 (Nucleolar protein 5)	0.759083	1.69242	4.99352e-17	429	192	1734.73	1074.62
IFYFSVPPFAYEDIAR	O95479	H6PD	GDH/6PGL endoplasmic bifunctional protein [Includes: Hexose-6-phosphate dehydrogenase (Glucose 1-dehydrogenase) (GDH) (EC 1.1.1.47) (Glucose-6-phosphate dehydrogenase) (EC 1.1.1.363); 6-phosphogluconolactonase (6PGL) (EC 3.1.1.31)]	0.758888	1.69219	1.20129e-06	218	59	550.173	325.252
DLLGTVWGGPANLEAIAK	Q9NTX5	ECHDC1	Ethylmalonyl-CoA decarboxylase (EC 4.1.1.94) (Enoyl-CoA hydratase domain-containing protein 1) (Methylmalonyl-CoA decarboxylase) (MMCD)	0.758766	1.69204	8.29611e-05	69	38	361.436	228.262
NGFLNLALPFFGFSEPLAAPR	P22314	UBA1	Ubiquitin-like modifier-activating enzyme 1 (EC 6.2.1.45) (Protein A1S9) (Ubiquitin-activating enzyme E1)	0.758478	1.69171	0.00328467	211	35	555.892	293.683
GIVILMVDEK	P42285	MTREX	Exosome RNA helicase MTR4 (EC 3.6.4.13) (ATP-dependent RNA helicase DOB1) (ATP-dependent RNA helicase SKIV2L2) (Superkiller viralicidic activity 2-like 2) (TRAMP-like complex helicase)	0.758272	1.69146	0.000793478	175	38	184.673	108.482
PFQLVTGR	P11766	ADH5	Alcohol dehydrogenase class-3 (EC 1.1.1.1) (Alcohol dehydrogenase 5) (Alcohol dehydrogenase class chi chain) (Alcohol dehydrogenase class-III) (Glutathione-dependent formaldehyde dehydrogenase) (FALDH) (FDH) (GSH-FDH) (EC 1.1.1.-) (S-(hydroxymethyl)glutathione dehydrogenase) (EC 1.1.1.284)	0.758027	1.69118	3.56719e-08	258	81	341.433	201.757
FDLVSFIPLLR	Q08AM6	VAC14	Protein VAC14 homolog (Tax1-binding protein 2)	0.757745	1.69085	2.99255e-07	229	70	136.441	74.9728
AILC(UniMod:4)LLLGGVER	P25205	MCM3	DNA replication licensing factor MCM3 (EC 3.6.4.12) (DNA polymerase alpha holoenzyme-associated protein P1) (P1-MCM3) (RLF subunit beta) (p102)	0.757354	1.69039	9.94961e-06	297	46	411.222	231.191
DLLAVVFYGTEK	P12956	XRCC6	X-ray repair cross-complementing protein 6 (EC 3.6.4.-) (EC 4.2.99.-) (5'-deoxyribose-5-phosphate lyase Ku70) (5'-dRP lyase Ku70) (70 kDa subunit of Ku antigen) (ATP-dependent DNA helicase 2 subunit 1) (ATP-dependent DNA helicase II 70 kDa subunit) (CTC box-binding factor 75 kDa subunit) (CTC75) (CTCBF) (DNA repair protein XRCC6) (Lupus Ku autoantigen protein p70) (Ku70) (Thyroid-lupus autoantige…	0.757063	1.69005	1.42402e-12	347	134	456.073	266.364
LMVMEIR	Q06323	PSME1	Proteasome activator complex subunit 1 (11S regulator complex subunit alpha) (REG-alpha) (Activator of multicatalytic protease subunit 1) (Interferon gamma up-regulated I-5111 protein) (IGUP I-5111) (Proteasome activator 28 subunit alpha) (PA28a) (PA28alpha)	0.756877	1.68983	1.31461e-13	427	193	2612.51	1489.19
LISEMHSFIQIK	Q16666	IFI16	Gamma-interferon-inducible protein 16 (Ifi-16) (Interferon-inducible myeloid differentiation transcriptional activator)	0.756643	1.68956	0.00876477	125	21	145.736	89.4548
VIFFLPWQK	P43304	GPD2	Glycerol-3-phosphate dehydrogenase, mitochondrial (GPD-M) (GPDH-M) (EC 1.1.5.3) (mitohondrial glycerophosphate dehydrogenase gene) (mGDH) (mtGPD)	0.756009	1.68881	1.31461e-13	405	173	658.016	398.024
DILPC(UniMod:4)LDGYLK	P78527	PRKDC	DNA-dependent protein kinase catalytic subunit (DNA-PK catalytic subunit) (DNA-PKcs) (EC 2.7.11.1) (DNPK1) (p460)	0.755754	1.68851	0.000903706	146	22	161.678	100.777
EEIIEAFVQELR	P50552	VASP	Vasodilator-stimulated phosphoprotein (VASP)	0.755421	1.68812	0.00627477	68	15	303.794	192.286
VNSLPEVLPILNSDEPK	P23229	ITGA6	Integrin alpha-6 (CD49 antigen-like family member F) (VLA-6) (CD antigen CD49f) [Cleaved into: Integrin alpha-6 heavy chain; Integrin alpha-6 light chain; Processed integrin alpha-6 (Alpha6p)]	0.755369	1.68806	0.00195438	104	18	302.923	183.649
VVLDVGSGTGILC(UniMod:4)MFAAK	Q99873	PRMT1	Protein arginine N-methyltransferase 1 (EC 2.1.1.319) (Histone-arginine N-methyltransferase PRMT1) (Interferon receptor 1-bound protein 4)	0.754977	1.6876	3.07147e-07	255	79	373.344	246.619
QIALAVLSTELAVR	P27708	CAD	CAD protein [Includes: Glutamine-dependent carbamoyl-phosphate synthase (EC 6.3.5.5); Aspartate carbamoyltransferase (EC 2.1.3.2); Dihydroorotase (EC 3.5.2.3)]	0.754838	1.68744	1.01343e-08	325	125	220.432	134.923
TTNFAGILSQGLR	P09874	PARP1	Poly [ADP-ribose] polymerase 1 (PARP-1) (EC 2.4.2.30) (ADP-ribosyltransferase diphtheria toxin-like 1) (ARTD1) (DNA ADP-ribosyltransferase PARP1) (EC 2.4.2.-) (NAD(+) ADP-ribosyltransferase 1) (ADPRT 1) (Poly[ADP-ribose] synthase 1) (Protein poly-ADP-ribosyltransferase PARP1) (EC 2.4.2.-)	0.754819	1.68742	1.74702e-12	436	203	4420.99	3364.06
DLLNTGGIQK	Q99959	PKP2	Plakophilin-2	0.754609	1.68717	0.00416424	105	21	401.599	207.992
DYVIEDDVNMAIR	P49736	MCM2	DNA replication licensing factor MCM2 (EC 3.6.4.12) (Minichromosome maintenance protein 2 homolog) (Nuclear protein BM28)	0.754414	1.68695	5.65066e-08	393	117	1002.64	653.75
TVAAGALASLSHLK	O14498	ISLR	Immunoglobulin superfamily containing leucine-rich repeat protein	0.754383	1.68691	0.000394003	121	67	314.185	143.961
SPQNQYPAELMR	P33993	MCM7	DNA replication licensing factor MCM7 (EC 3.6.4.12) (CDC47 homolog) (P1.1-MCM3)	0.753658	1.68606	1.56624e-11	393	123	1351.12	917.109
VSDYEMK	P12004	PCNA	Proliferating cell nuclear antigen (PCNA) (Cyclin)	0.753345	1.6857	2.0723e-15	429	185	2225.49	1423.55
STLLLLLTGK	Q8NE71	ABCF1	ATP-binding cassette sub-family F member 1 (ATP-binding cassette 50) (TNF-alpha-stimulated ABC protein)	0.752975	1.68526	7.19791e-12	403	170	278.675	165.509
NENQLIIFADDTYPR	Q15393	SF3B3	Splicing factor 3B subunit 3 (Pre-mRNA-splicing factor SF3b 130 kDa subunit) (SF3b130) (STAF130) (Spliceosome-associated protein 130) (SAP 130)	0.752885	1.68516	3.82907e-08	351	108	404.688	247.762
APSTYGGGLSVSSR	P08779	KRT16	Keratin, type I cytoskeletal 16 (Cytokeratin-16) (CK-16) (Keratin-16) (K16)	0.752849	1.68512	6.59e-05	435	204	13450.4	10718.2
GVSTFMAEMLETASILR	P43246	MSH2	DNA mismatch repair protein Msh2 (hMSH2) (MutS protein homolog 2)	0.752777	1.68503	2.31163e-07	354	93	278.269	173.466
TFC(UniMod:4)QLILDPIFK	P13639	EEF2	Elongation factor 2 (EF-2)	0.752112	1.68426	6.20922e-24	434	205	2216.29	1307.62
TPAYIPIR	Q8NBJ5	COLGALT1	Procollagen galactosyltransferase 1 (EC 2.4.1.50) (Collagen beta(1-O)galactosyltransferase 1) (ColGalT 1) (Glycosyltransferase 25 family member 1) (Hydroxylysine galactosyltransferase 1)	0.75188	1.68399	1.1156e-12	422	165	753.576	487.411
GNTAAYLLYAFTR	P54136	RARS1	Arginine--tRNA ligase, cytoplasmic (EC 6.1.1.19) (Arginyl-tRNA synthetase) (ArgRS)	0.751327	1.68334	4.00461e-06	224	45	291.844	193.442
IIPVLLEHGLER	P18858	LIG1	DNA ligase 1 (EC 6.5.1.1) (DNA ligase I) (Polydeoxyribonucleotide synthase [ATP] 1)	0.751312	1.68332	1.51271e-06	403	136	332.25	231.182
LFIIQAC(UniMod:4)R	P42574	CASP3	Caspase-3 (CASP-3) (EC 3.4.22.56) (Apopain) (Cysteine protease CPP32) (CPP-32) (Protein Yama) (SREBP cleavage activity 1) (SCA-1) [Cleaved into: Caspase-3 subunit p17; Caspase-3 subunit p12]	0.750945	1.68289	3.59163e-13	329	104	740.751	447.212
FLTLPPVLHLQLMR	Q93009	USP7	Ubiquitin carboxyl-terminal hydrolase 7 (EC 3.4.19.12) (Deubiquitinating enzyme 7) (Herpesvirus-associated ubiquitin-specific protease) (Ubiquitin thioesterase 7) (Ubiquitin-specific-processing protease 7)	0.750598	1.68249	2.43479e-13	374	134	259.423	149.657
GVLKVFLENVIR	P62805	H4C1	Histone H4	0.750578	1.68247	5.32189e-11	436	205	8565.76	4547.56
DSPLFDFIESC(UniMod:4)LR	Q9Y678	COPG1	Coatomer subunit gamma-1 (Gamma-1-coat protein) (Gamma-1-COP)	0.75049	1.68236	4.31633e-11	412	177	512.465	314.645
GGPTVDPEELFR	Q96EY1	DNAJA3	DnaJ homolog subfamily A member 3, mitochondrial (DnaJ protein Tid-1) (hTid-1) (Hepatocellular carcinoma-associated antigen 57) (Tumorous imaginal discs protein Tid56 homolog)	0.750416	1.68228	2.71581e-06	142	56	237.268	157.358
QFAEILHFTLR	Q9NUQ9	CYRIB	CYFIP-related Rac1 interactor B (L1)	0.750245	1.68208	8.0998e-10	422	173	562.907	335.858
SSSLGPVTVQWLLEPHDAIR	Q99102	MUC4	Mucin-4 (MUC-4) (Ascites sialoglycoprotein) (ASGP) (Pancreatic adenocarcinoma mucin) (Testis mucin) (Tracheobronchial mucin) [Cleaved into: Mucin-4 alpha chain (Ascites sialoglycoprotein 1) (ASGP-1); Mucin-4 beta chain (Ascites sialoglycoprotein 2) (ASGP-2)]	0.750049	1.68185	0.00019068	257	123	2351.35	1202.5
GEGTGVLGSLSLPLSELLVADQLC(UniMod:4)LDR	Q9BSJ8	ESYT1	Extended synaptotagmin-1 (E-Syt1) (Membrane-bound C2 domain-containing protein)	0.749918	1.6817	0.00336511	153	31	193.412	110.156
KSDGIYIINLK	P08865	RPSA	40S ribosomal protein SA (37 kDa laminin receptor precursor) (37LRP) (37/67 kDa laminin receptor) (LRP/LR) (67 kDa laminin receptor) (67LR) (Colon carcinoma laminin-binding protein) (Laminin receptor 1) (LamR) (Laminin-binding protein precursor p40) (LBP/p40) (Multidrug resistance-associated protein MGr1-Ag) (NEM/1CHD4) (Small ribosomal subunit protein uS2)	0.749667	1.6814	2.24767e-11	429	194	816.445	472.127
ALLLQGSNEIEIR	P02452	COL1A1	Collagen alpha-1(I) chain (Alpha-1 type I collagen)	0.749573	1.68129	0.00469664	145	48	669.6	350.188
VFDAIMNFK	P13639	EEF2	Elongation factor 2 (EF-2)	0.749524	1.68124	1.95127e-11	428	179	878.33	533.026
ELFVQSEIFPLETPAFAIK	P49915	GMPS	GMP synthase [glutamine-hydrolyzing] (EC 6.3.5.2) (GMP synthetase) (Glutamine amidotransferase)	0.749372	1.68106	5.67233e-07	302	65	547.408	369.873
TGVQFTTK	P40763	STAT3	Signal transducer and activator of transcription 3 (Acute-phase response factor)	0.749022	1.68065	0.00012746	115	33	380.136	240.943
NLEALALDLMEPEQAVDLTLPK	P12956	XRCC6	X-ray repair cross-complementing protein 6 (EC 3.6.4.-) (EC 4.2.99.-) (5'-deoxyribose-5-phosphate lyase Ku70) (5'-dRP lyase Ku70) (70 kDa subunit of Ku antigen) (ATP-dependent DNA helicase 2 subunit 1) (ATP-dependent DNA helicase II 70 kDa subunit) (CTC box-binding factor 75 kDa subunit) (CTC75) (CTCBF) (DNA repair protein XRCC6) (Lupus Ku autoantigen protein p70) (Ku70) (Thyroid-lupus autoantige…	0.748865	1.68047	2.99451e-14	423	184	1233.28	808.603
SKFEDMAK	P26583	HMGB2	High mobility group protein B2 (High mobility group protein 2) (HMG-2)	0.748372	1.6799	0.00148333	78	28	634.301	351.957
LYPTLVIR	Q9H9T3	ELP3	Elongator complex protein 3 (hELP3) (EC 2.3.1.-) (tRNA uridine(34) acetyltransferase)	0.748305	1.67982	0.0007007	137	39	145.736	103.919
DYPVVSIEDPFDQDDWGAWQK	P06733	ENO1	Alpha-enolase (EC 4.2.1.11) (2-phospho-D-glycerate hydro-lyase) (C-myc promoter-binding protein) (Enolase 1) (MBP-1) (MPB-1) (Non-neural enolase) (NNE) (Phosphopyruvate hydratase) (Plasminogen-binding protein)	0.747444	1.67882	3.50319e-10	268	94	404.406	261.032
LIILANGGPQALVQIMR	P14923	JUP	Junction plakoglobin (Catenin gamma) (Desmoplakin III) (Desmoplakin-3)	0.747437	1.67881	0.000655385	221	80	343.671	204.093
EGAITFTWVER	P42224	STAT1	Signal transducer and activator of transcription 1-alpha/beta (Transcription factor ISGF-3 components p91/p84)	0.747171	1.6785	1.60539e-12	427	186	4678.05	3201.68
SDPLC(UniMod:4)VLLQDVGGGSWAELGR	Q99829	CPNE1	Copine-1 (Chromobindin 17) (Copine I)	0.747109	1.67843	9.87406e-08	344	122	415.827	246.383
PVLVLSQNTK	P49368	CCT3	T-complex protein 1 subunit gamma (TCP-1-gamma) (CCT-gamma) (hTRiC5)	0.746209	1.67738	0.000178759	207	49	227.259	143.792
LDSVIEFSIPDSLLIR	P54819	AK2	Adenylate kinase 2, mitochondrial (AK 2) (EC 2.7.4.3) (ATP-AMP transphosphorylase 2) (ATP:AMP phosphotransferase) (Adenylate monophosphate kinase) [Cleaved into: Adenylate kinase 2, mitochondrial, N-terminally processed]	0.745915	1.67704	2.3035e-14	431	200	920.593	572.461
PTSTNPIASIFAWTR	P48735	IDH2	Isocitrate dehydrogenase [NADP], mitochondrial (IDH) (EC 1.1.1.42) (ICD-M) (IDP) (NADP(+)-specific ICDH) (Oxalosuccinate decarboxylase)	0.745831	1.67694	0.000530444	119	25	277.227	163.642
FLIQNVLR	P41252	IARS1	Isoleucine--tRNA ligase, cytoplasmic (EC 6.1.1.5) (Isoleucyl-tRNA synthetase) (IRS) (IleRS)	0.745771	1.67687	7.14051e-13	366	131	630.077	372.113
EKVETELQGVC(UniMod:4)DTVLGLLDSHLIK	P31947	SFN	14-3-3 protein sigma (Epithelial cell marker protein 1) (Stratifin)	0.745464	1.67651	3.33377e-06	367	135	800.951	457.528
ILGILALIDEGETDWK	Q9H2U2	PPA2	Inorganic pyrophosphatase 2, mitochondrial (EC 3.6.1.1) (Pyrophosphatase SID6-306) (Pyrophosphate phospho-hydrolase 2) (PPase 2)	0.745247	1.67626	5.27689e-05	246	62	182.731	103.613
LSVLLLEK	Q3LXA3	TKFC	Triokinase/FMN cyclase (Bifunctional ATP-dependent dihydroxyacetone kinase/FAD-AMP lyase (cyclizing)) [Includes: ATP-dependent dihydroxyacetone kinase (DHA kinase) (EC 2.7.1.28) (EC 2.7.1.29) (Glycerone kinase) (Triokinase) (Triose kinase); FAD-AMP lyase (cyclizing) (EC 4.6.1.15) (FAD-AMP lyase (cyclic FMN forming)) (FMN cyclase)]	0.744402	1.67528	9.36327e-05	135	46	160.043	109.281
GLVLSGVLHK	P29508	SERPINB3	Serpin B3 (Protein T4-A) (Squamous cell carcinoma antigen 1) (SCCA-1)	0.744236	1.67509	0.00321038	315	149	4821.63	2506.05
LVGILDILDEENR	Q9UM54	MYO6	Unconventional myosin-VI (Unconventional myosin-6)	0.744204	1.67505	4.79104e-07	270	75	241.08	146.453
FSGNLLVSLLGTWSDTSSGGPAR	P61619	SEC61A1	Protein transport protein Sec61 subunit alpha isoform 1 (Sec61 alpha-1)	0.7442	1.67505	4.01158e-05	284	82	276.32	144.83
LLELFTDLSC(UniMod:4)NPEMMK	Q5VW32	BROX	BRO1 domain-containing protein BROX (BRO1 domain- and CAAX motif-containing protein)	0.744177	1.67502	1.18322e-06	133	50	222.519	139.086
C(UniMod:4)GDGAFLLTTTPR	Q8WXF1	PSPC1	Paraspeckle component 1 (Paraspeckle protein 1)	0.744075	1.6749	1.37607e-09	379	147	397.567	258.961
C(UniMod:4)IALAQLLVEQNFPAIAIHR	Q13838	DDX39B	Spliceosome RNA helicase DDX39B (EC 3.6.4.13) (56 kDa U2AF65-associated protein) (ATP-dependent RNA helicase p47) (DEAD box protein UAP56) (HLA-B-associated transcript 1 protein)	0.743684	1.67445	7.8265e-20	434	201	2984.58	1816.22
HMGAVFLLSQEAGGDLR	P26006	ITGA3	Integrin alpha-3 (CD49 antigen-like family member C) (FRP-2) (Galactoprotein B3) (GAPB3) (VLA-3 subunit alpha) (CD antigen CD49c) [Cleaved into: Integrin alpha-3 heavy chain; Integrin alpha-3 light chain]	0.743303	1.674	9.10944e-06	174	70	276.208	163.655
LADVLWNSQIPLLIC(UniMod:4)R	Q13564	NAE1	NEDD8-activating enzyme E1 regulatory subunit (Amyloid beta precursor protein-binding protein 1, 59 kDa) (APP-BP1) (Amyloid protein-binding protein 1) (Proto-oncogene protein 1)	0.742862	1.67349	2.55281e-09	249	89	381.001	234.207
YIQPWESEFIDSQR	Q6P2Q9	PRPF8	Pre-mRNA-processing-splicing factor 8 (220 kDa U5 snRNP-specific protein) (PRP8 homolog) (Splicing factor Prp8) (p220)	0.742575	1.67316	0.000251168	217	44	357.979	222.792
DIIALNPLYR	P36776	LONP1	Lon protease homolog, mitochondrial (EC 3.4.21.53) (LONHs) (Lon protease-like protein) (LONP) (Mitochondrial ATP-dependent protease Lon) (Serine protease 15)	0.74248	1.67305	1.28994e-13	361	134	561.999	342.66
GFFELFPSLSHNLLVD	Q9ULA0	DNPEP	Aspartyl aminopeptidase (EC 3.4.11.21)	0.742128	1.67264	2.16716e-11	308	124	275.651	157.944
WLSC(UniMod:4)ETQLPVSFR	O75643	SNRNP200	U5 small nuclear ribonucleoprotein 200 kDa helicase (EC 3.6.4.13) (Activating signal cointegrator 1 complex subunit 3-like 1) (BRR2 homolog) (U5 snRNP-specific 200 kDa protein) (U5-200KD)	0.741843	1.67231	1.31772e-08	273	73	257.937	158.779
EPPPEFEFIADPPSISAFDLDVVK	Q15459	SF3A1	Splicing factor 3A subunit 1 (SF3a120) (Spliceosome-associated protein 114) (SAP 114)	0.741752	1.67221	0.000438857	107	31	204.989	130.588
IPVIENLGATLDQFDAIDFSDNEIR	P09661	SNRPA1	U2 small nuclear ribonucleoprotein A' (U2 snRNP A')	0.741742	1.67219	6.873e-08	267	68	355.159	226.004
GFAFVTFDDHDTVDK	P51991	HNRNPA3	Heterogeneous nuclear ribonucleoprotein A3 (hnRNP A3)	0.741364	1.67176	3.0063e-12	434	203	1871.98	1189.78
EPLNLFYIER	Q14574	DSC3	Desmocollin-3 (Cadherin family member 3) (Desmocollin-4) (HT-CP)	0.740548	1.67081	0.00149923	75	29	298.153	173.611
ILGLLDAYLK	P26641	EEF1G	Elongation factor 1-gamma (EF-1-gamma) (eEF-1B gamma)	0.740383	1.67062	8.91443e-25	437	206	2672.61	1513.33
ALMLQGVDLLADAVAVTMGPK	P10809	HSPD1	60 kDa heat shock protein, mitochondrial (EC 5.6.1.7) (60 kDa chaperonin) (Chaperonin 60) (CPN60) (Heat shock protein 60) (HSP-60) (Hsp60) (HuCHA60) (Mitochondrial matrix protein P1) (P60 lymphocyte protein)	0.74037	1.6706	3.29409e-22	435	203	4356.35	2679.39
TSILAAANPISGHYDR	Q14566	MCM6	DNA replication licensing factor MCM6 (EC 3.6.4.12) (p105MCM)	0.740061	1.67025	2.37407e-09	421	128	1758.22	1192.66
PVIVEPLEQLDDEDGLPEK	P23246	SFPQ	Splicing factor, proline- and glutamine-rich (100 kDa DNA-pairing protein) (hPOMp100) (DNA-binding p52/p100 complex, 100 kDa subunit) (Polypyrimidine tract-binding protein-associated-splicing factor) (PSF) (PTB-associated-splicing factor)	0.738961	1.66897	1.02335e-11	423	195	1902.33	1144.73
SLLELAR	P49321	NASP	Nuclear autoantigenic sperm protein (NASP)	0.738355	1.66827	1.51888e-22	436	200	7021.87	4496.75
VTNILMLK	Q9UKA9	PTBP2	Polypyrimidine tract-binding protein 2 (Neural polypyrimidine tract-binding protein) (Neurally-enriched homolog of PTB) (PTB-like protein)	0.738036	1.6679	1.06271e-18	374	153	2634.93	1790.93
ELLC(UniMod:4)VSEK	P49441	INPP1	Inositol polyphosphate 1-phosphatase (IPP) (IPPase) (EC 3.1.3.57)	0.737809	1.66764	1.75861e-11	343	148	931.32	592.5
TLNEWSSQINPDLVR	P48507	GCLM	Glutamate--cysteine ligase regulatory subunit (GCS light chain) (Gamma-ECS regulatory subunit) (Gamma-glutamylcysteine synthetase regulatory subunit) (Glutamate--cysteine ligase modifier subunit)	0.737718	1.66754	0.00334525	161	42	459.747	214.753
AHAVEGQVEDVVGNLR	Q13751	LAMB3	Laminin subunit beta-3 (Epiligrin subunit bata) (Kalinin B1 chain) (Kalinin subunit beta) (Laminin B1k chain) (Laminin-5 subunit beta) (Nicein subunit beta)	0.737442	1.66722	3.77852e-08	405	164	1191.11	851.471
TAYLLYYR	Q14694	USP10	Ubiquitin carboxyl-terminal hydrolase 10 (EC 3.4.19.12) (Deubiquitinating enzyme 10) (Ubiquitin thioesterase 10) (Ubiquitin-specific-processing protease 10)	0.737238	1.66698	3.38669e-05	249	41	311.034	184.334
GVFPLLYR	P30613	PKLR	Pyruvate kinase PKLR (EC 2.7.1.40) (Pyruvate kinase 1) (Pyruvate kinase isozymes L/R) (R-type/L-type pyruvate kinase) (Red cell/liver pyruvate kinase)	0.737114	1.66684	0.000494105	171	61	448.101	294.558
LGAC(UniMod:4)LAFLPEAFDFIAR	Q86X76	NIT1	Deaminated glutathione amidase (dGSH amidase) (EC 3.5.1.128) (Nitrilase homolog 1)	0.737046	1.66676	8.87346e-08	393	160	287.431	173.044
LSVEADINGLRR	Q04695	KRT17	Keratin, type I cytoskeletal 17 (39.1) (Cytokeratin-17) (CK-17) (Keratin-17) (K17)	0.73685	1.66653	0.000649242	337	117	2277.1	1960.52
TALLDAAGVASLLTTAEVVVTEIPKEEK	P10809	HSPD1	60 kDa heat shock protein, mitochondrial (EC 5.6.1.7) (60 kDa chaperonin) (Chaperonin 60) (CPN60) (Heat shock protein 60) (HSP-60) (Hsp60) (HuCHA60) (Mitochondrial matrix protein P1) (P60 lymphocyte protein)	0.736342	1.66595	1.06064e-06	204	61	226.694	131.597
SVLHEVMEQQTLSIAK	P33991	MCM4	DNA replication licensing factor MCM4 (EC 3.6.4.12) (CDC21 homolog) (P1-CDC21)	0.735999	1.66555	1.54751e-07	410	119	649.585	474.35
DYFFALAHTVR	P11216	PYGB	Glycogen phosphorylase, brain form (EC 2.4.1.1)	0.735916	1.66545	3.72267e-05	317	124	319.984	153.688
LADYFVLVAFGPHPR	O95248	SBF1	Myotubularin-related protein 5 (Inactive phosphatidylinositol 3-phosphatase 5) (SET-binding factor 1) (Sbf1)	0.735902	1.66544	0.000103069	238	50	155.322	97.6164
LSWSQLGGSPAEPIPGR	P50895	BCAM	Basal cell adhesion molecule (Auberger B antigen) (B-CAM cell surface glycoprotein) (F8/G253 antigen) (Lutheran antigen) (Lutheran blood group glycoprotein) (CD antigen CD239)	0.735727	1.66524	0.00123488	176	80	451.129	222.804
FSFSGNTLVSSSADPEGHFETPIWIER	Q14697	GANAB	Neutral alpha-glucosidase AB (EC 3.2.1.207) (Alpha-glucosidase 2) (Glucosidase II subunit alpha)	0.73568	1.66518	5.56806e-18	433	199	1596.95	1062.06
VGEQAQVVIIDMNDPSNPIR	Q00610	CLTC	Clathrin heavy chain 1 (Clathrin heavy chain on chromosome 17) (CLH-17)	0.735676	1.66518	0.000135134	127	38	248.924	156.302
GNVGVVLFNFGK	P33316	DUT	Deoxyuridine 5'-triphosphate nucleotidohydrolase, mitochondrial (dUTPase) (EC 3.6.1.23) (dUTP pyrophosphatase)	0.735627	1.66512	5.85355e-07	347	89	287.221	184.584
SIPAYLAETLYYAMK	P08758	ANXA5	Annexin A5 (Anchorin CII) (Annexin V) (Annexin-5) (Calphobindin I) (CPB-I) (Endonexin II) (Lipocortin V) (Placental anticoagulant protein 4) (PP4) (Placental anticoagulant protein I) (PAP-I) (Thromboplastin inhibitor) (Vascular anticoagulant-alpha) (VAC-alpha)	0.735562	1.66505	1.27031e-09	411	174	713.509	401.795
VNMPPAVDPAEFFVLMER	Q9BYN8	MRPS26	28S ribosomal protein S26, mitochondrial (MRP-S26) (S26mt) (28S ribosomal protein S13, mitochondrial) (MRP-S13) (S13mt) (Mitochondrial small ribosomal subunit protein mS26)	0.735452	1.66492	1.75416e-07	323	101	520.521	302.256
IAILGFAFK	O60701	UGDH	UDP-glucose 6-dehydrogenase (UDP-Glc dehydrogenase) (UDP-GlcDH) (UDPGDH) (EC 1.1.1.22)	0.735069	1.66448	9.5059e-08	316	128	246.791	142.819
GLQHLYALVLVNNK	P21810	BGN	Biglycan (Bone/cartilage proteoglycan I) (PG-S1)	0.734834	1.66421	0.00462806	108	56	236.758	194.961
LAMQEFMILPVGAANFR	P06733	ENO1	Alpha-enolase (EC 4.2.1.11) (2-phospho-D-glycerate hydro-lyase) (C-myc promoter-binding protein) (Enolase 1) (MBP-1) (MPB-1) (Non-neural enolase) (NNE) (Phosphopyruvate hydratase) (Plasminogen-binding protein)	0.734807	1.66417	3.67008e-26	436	203	27581.9	16665.8
LLGPNASPDGLIPWTR	P42224	STAT1	Signal transducer and activator of transcription 1-alpha/beta (Transcription factor ISGF-3 components p91/p84)	0.734744	1.6641	3.15463e-10	414	155	1398.11	941.457
VEQESLLTAFR	Q9UBB4	ATXN10	Ataxin-10 (Brain protein E46 homolog) (Spinocerebellar ataxia type 10 protein)	0.734464	1.66378	1.30952e-05	255	71	214.789	132.951
KLAYVAAGDLAPINAFIGGLAAQEVMK	P22314	UBA1	Ubiquitin-like modifier-activating enzyme 1 (EC 6.2.1.45) (Protein A1S9) (Ubiquitin-activating enzyme E1)	0.73433	1.66362	0.00046252	127	37	306.286	166.744
GGYVLHIGTIYGDLK	P49588	AARS1	Alanine--tRNA ligase, cytoplasmic (EC 6.1.1.7) (Alanyl-tRNA synthetase) (AlaRS) (Renal carcinoma antigen NY-REN-42)	0.734185	1.66346	2.30809e-06	305	87	223.493	132.945
C(UniMod:4)MALAQLLVEQNFPAIAIHR	O00148	DDX39A	ATP-dependent RNA helicase DDX39A (EC 3.6.4.13) (DEAD box protein 39) (Nuclear RNA helicase URH49)	0.734168	1.66344	1.71346e-12	410	160	1132.26	716.078
MFETMAIEIEQLLAR	O95249	GOSR1	Golgi SNAP receptor complex member 1 (28 kDa Golgi SNARE protein) (28 kDa cis-Golgi SNARE p28) (GOS-28)	0.733865	1.66309	2.68614e-07	315	91	192.29	118.062
VIKDFMIQGGDFTR	P23284	PPIB	Peptidyl-prolyl cis-trans isomerase B (PPIase B) (EC 5.2.1.8) (CYP-S1) (Cyclophilin B) (Rotamase B) (S-cyclophilin) (SCYLP)	0.732698	1.66174	2.93028e-07	259	118	504.109	319.367
GFEVIYMSEPIDEYC(UniMod:4)VQQLK	Q58FF6	HSP90AB4P	Putative heat shock protein HSP 90-beta 4	0.732406	1.66141	5.40647e-09	397	159	864.455	524.78
FLQESNVLYQHNLR	P40763	STAT3	Signal transducer and activator of transcription 3 (Acute-phase response factor)	0.732266	1.66125	1.94747e-07	310	95	346.539	219.216
SEGFDTYR	P12004	PCNA	Proliferating cell nuclear antigen (PCNA) (Cyclin)	0.732214	1.66119	2.56442e-14	432	177	2976.45	1853.16
FLYGC(UniMod:4)QAPTIC(UniMod:4)FVYQDPQGR	Q16531	DDB1	DNA damage-binding protein 1 (DDB p127 subunit) (DNA damage-binding protein a) (DDBa) (Damage-specific DNA-binding protein 1) (HBV X-associated protein 1) (XAP-1) (UV-damaged DNA-binding factor) (UV-damaged DNA-binding protein 1) (UV-DDB 1) (XPE-binding factor) (XPE-BF) (Xeroderma pigmentosum group E-complementing protein) (XPCe)	0.732088	1.66104	1.50187e-10	287	86	377.131	232.752
SGKYDLDFK	P06733	ENO1	Alpha-enolase (EC 4.2.1.11) (2-phospho-D-glycerate hydro-lyase) (C-myc promoter-binding protein) (Enolase 1) (MBP-1) (MPB-1) (Non-neural enolase) (NNE) (Phosphopyruvate hydratase) (Plasminogen-binding protein)	0.73179	1.6607	0.000429402	190	66	674.543	396.32
GNNVYC(UniMod:4)LDR	P53621	COPA	Coatomer subunit alpha (Alpha-coat protein) (Alpha-COP) (HEP-COP) (HEPCOP) [Cleaved into: Xenin (Xenopsin-related peptide); Proxenin]	0.731627	1.66051	0.000277274	106	21	262.189	162.818
TLQGLQLDLPLEEETLSLPR	Q13751	LAMB3	Laminin subunit beta-3 (Epiligrin subunit bata) (Kalinin B1 chain) (Kalinin subunit beta) (Laminin B1k chain) (Laminin-5 subunit beta) (Nicein subunit beta)	0.73146	1.66032	1.97251e-05	320	113	617.677	425.431
SIEVIENR	P49321	NASP	Nuclear autoantigenic sperm protein (NASP)	0.731409	1.66026	1.5897e-20	437	206	6035.71	3941.83
DIVEAHYR	P15104	GLUL	Glutamine synthetase (GS) (EC 6.3.1.2) (Glutamate--ammonia ligase) (Palmitoyltransferase GLUL) (EC 2.3.1.225)	0.730944	1.65972	2.3495e-10	428	190	2316.93	1423.75
LLIEMEQR	P12277	CKB	Creatine kinase B-type (EC 2.7.3.2) (Brain creatine kinase) (B-CK) (Creatine kinase B chain) (Creatine phosphokinase B-type) (CPK-B)	0.730635	1.65937	8.50568e-07	360	176	6900.5	1779.02
IMYTVFEHTFHVR	P41250	GARS1	Glycine--tRNA ligase (EC 6.1.1.14) (Diadenosine tetraphosphate synthetase) (Ap4A synthetase) (EC 2.7.7.-) (Glycyl-tRNA synthetase) (GlyRS) (Glycyl-tRNA synthetase 1)	0.730322	1.65901	7.71479e-08	420	183	781.872	494.275
AAAITSDILEALGR	Q15063	POSTN	Periostin (PN) (Osteoblast-specific factor 2) (OSF-2)	0.730086	1.65874	0.000106701	436	206	44929.3	18586.4
ELEAVC(UniMod:4)QDVLSLLDNYLIK	P61981	YWHAG	14-3-3 protein gamma (Protein kinase C inhibitor protein 1) (KCIP-1) [Cleaved into: 14-3-3 protein gamma, N-terminally processed]	0.72999	1.65863	1.97963e-11	339	109	232.297	133.607
EADVDQDGR	Q9NZT1	CALML5	Calmodulin-like protein 5 (Calmodulin-like skin protein)	0.729662	1.65825	0.000943233	196	108	1381.31	803.529
IAVMELFR	Q16531	DDB1	DNA damage-binding protein 1 (DDB p127 subunit) (DNA damage-binding protein a) (DDBa) (Damage-specific DNA-binding protein 1) (HBV X-associated protein 1) (XAP-1) (UV-damaged DNA-binding factor) (UV-damaged DNA-binding protein 1) (UV-DDB 1) (XPE-binding factor) (XPE-BF) (Xeroderma pigmentosum group E-complementing protein) (XPCe)	0.729629	1.65821	3.2023e-08	359	120	277.111	156.089
LANLINAEER	P52701	MSH6	DNA mismatch repair protein Msh6 (hMSH6) (G/T mismatch-binding protein) (GTBP) (GTMBP) (MutS protein homolog 6) (MutS-alpha 160 kDa subunit) (p160)	0.728439	1.65685	0.00601313	156	33	232.212	148.202
YFEVDFPMIVTR	Q9UIC8	LCMT1	Leucine carboxyl methyltransferase 1 (EC 2.1.1.233) (Protein-leucine O-methyltransferase) ([Phosphatase 2A protein]-leucine-carboxy methyltransferase 1)	0.72813	1.65649	9.69969e-06	147	41	374.925	251.051
RGVMLAVDAVIAELK	P10809	HSPD1	60 kDa heat shock protein, mitochondrial (EC 5.6.1.7) (60 kDa chaperonin) (Chaperonin 60) (CPN60) (Heat shock protein 60) (HSP-60) (Hsp60) (HuCHA60) (Mitochondrial matrix protein P1) (P60 lymphocyte protein)	0.727241	1.65547	1.19096e-12	402	163	241.044	146.809
SGVEVLFNELEIPVEEYSFGR	O43795	MYO1B	Unconventional myosin-Ib (MYH-1c) (Myosin I alpha) (MMI-alpha) (MMIa)	0.72693	1.65511	3.46445e-06	290	90	486.008	317.077
LYSLALHPNAFK	P78527	PRKDC	DNA-dependent protein kinase catalytic subunit (DNA-PK catalytic subunit) (DNA-PKcs) (EC 2.7.11.1) (DNPK1) (p460)	0.726872	1.65505	0.000502446	190	37	219.818	138.414
EELLAEFGSGTLDLPALTR	P58107	EPPK1	Epiplakin (450 kDa epidermal antigen)	0.726818	1.65498	3.60577e-08	436	202	6206.28	4035.92
EEIFGPVMSILSFDTEAEVLER	P49189	ALDH9A1	4-trimethylaminobutyraldehyde dehydrogenase (TMABA-DH) (TMABALDH) (EC 1.2.1.47) (Aldehyde dehydrogenase E3 isozyme) (Aldehyde dehydrogenase family 9 member A1) (EC 1.2.1.3) (Gamma-aminobutyraldehyde dehydrogenase) (EC 1.2.1.19) (R-aminobutyraldehyde dehydrogenase) [Cleaved into: 4-trimethylaminobutyraldehyde dehydrogenase, N-terminally processed]	0.726653	1.6548	9.79635e-06	242	85	184.52	105.469
GDSVIVVLR	P62316	SNRPD2	Small nuclear ribonucleoprotein Sm D2 (Sm-D2) (snRNP core protein D2)	0.726589	1.65472	2.12491e-16	437	206	6699.16	3640.18
SILLSGTVLPSAQR	O00182	LGALS9	Galectin-9 (Gal-9) (Ecalectin) (Tumor antigen HOM-HD-21)	0.726564	1.65469	5.78472e-06	295	102	1447.04	788.018
RPC(UniMod:4)TLSELE	P13674	P4HA1	Prolyl 4-hydroxylase subunit alpha-1 (4-PH alpha-1) (EC 1.14.11.2) (Procollagen-proline,2-oxoglutarate-4-dioxygenase subunit alpha-1)	0.726516	1.65464	9.79635e-06	203	41	501.825	311.115
DVAC(UniMod:4)GANHTLVLDSQK	Q9P258	RCC2	Protein RCC2 (RCC1-like protein TD-60) (Telophase disk protein of 60 kDa)	0.726062	1.65412	0.000231403	207	41	170.062	115.43
VNTFSALANIDLALEQGDALALFR	P46940	IQGAP1	Ras GTPase-activating-like protein IQGAP1 (p195)	0.725874	1.6539	0.00171797	225	41	195.373	104.271
LLDDLFR	Q9UKV3	ACIN1	Apoptotic chromatin condensation inducer in the nucleus (Acinus)	0.725836	1.65386	4.76851e-11	369	150	750.625	438.492
QLIYNYPEQLFGAAGVMAIEHADFAGVER	P78371	CCT2	T-complex protein 1 subunit beta (TCP-1-beta) (CCT-beta)	0.725599	1.65359	0.00563261	113	17	316.226	190.318
AGDWQC(UniMod:4)PNPGC(UniMod:4)GNQNFAWR	Q01844	EWSR1	RNA-binding protein EWS (EWS oncogene) (Ewing sarcoma breakpoint region 1 protein)	0.725285	1.65323	0.000333464	244	80	257.431	172.043
AHITLGC(UniMod:4)AADVEAVQTGLDLLEILR	P09543	CNP	2',3'-cyclic-nucleotide 3'-phosphodiesterase (CNP) (CNPase) (EC 3.1.4.37)	0.724713	1.65257	1.53125e-09	330	122	258.183	155.674
FEPYANPTK	P52272	HNRNPM	Heterogeneous nuclear ribonucleoprotein M (hnRNP M)	0.724188	1.65197	7.55201e-15	408	172	1305.46	799.816
FTFQVIIDGR	P19525	EIF2AK2	Interferon-induced, double-stranded RNA-activated protein kinase (EC 2.7.11.1) (Eukaryotic translation initiation factor 2-alpha kinase 2) (eIF-2A protein kinase 2) (Interferon-inducible RNA-dependent protein kinase) (P1/eIF-2A protein kinase) (Protein kinase RNA-activated) (PKR) (Protein kinase R) (Tyrosine-protein kinase EIF2AK2) (EC 2.7.10.2) (p68 kinase)	0.724081	1.65185	2.68599e-07	321	102	294.416	185.782
VLLVLELQGLQK	Q14697	GANAB	Neutral alpha-glucosidase AB (EC 3.2.1.207) (Alpha-glucosidase 2) (Glucosidase II subunit alpha)	0.724038	1.6518	5.51588e-15	428	194	814.934	484.865
EALDHMVEYVAQNTPVTWLVGPFAPGITEK	O60664	PLIN3	Perilipin-3 (47 kDa mannose 6-phosphate receptor-binding protein) (47 kDa MPR-binding protein) (Cargo selection protein TIP47) (Mannose-6-phosphate receptor-binding protein 1) (Placental protein 17) (PP17)	0.723818	1.65155	3.23897e-07	289	98	659.843	400.297
NMDPLNDNIATLLHQSSDK	P35579	MYH9	Myosin-9 (Cellular myosin heavy chain, type A) (Myosin heavy chain 9) (Myosin heavy chain, non-muscle IIa) (Non-muscle myosin heavy chain A) (NMMHC-A) (Non-muscle myosin heavy chain IIa) (NMMHC II-a) (NMMHC-IIA)	0.723693	1.6514	0.00172018	132	30	202.552	129.562
LFSLELVDESGEIR	P27694	RPA1	Replication protein A 70 kDa DNA-binding subunit (RP-A p70) (Replication factor A protein 1) (RF-A protein 1) (Single-stranded DNA-binding protein) [Cleaved into: Replication protein A 70 kDa DNA-binding subunit, N-terminally processed]	0.723595	1.65129	7.82336e-20	433	200	1490.79	974.748
QC(UniMod:4)ANLQNAIADAEQR	P13647	KRT5	Keratin, type II cytoskeletal 5 (58 kDa cytokeratin) (Cytokeratin-5) (CK-5) (Keratin-5) (K5) (Type-II keratin Kb5)	0.723389	1.65106	2.84781e-06	379	147	4310.4	2493.13
ILPEIIPILEEGLR	Q92616	GCN1	eIF-2-alpha kinase activator GCN1 (GCN1 eIF-2-alpha kinase activator homolog) (GCN1-like protein 1) (General control of amino-acid synthesis 1-like protein 1) (Translational activator GCN1) (HsGCN1)	0.722822	1.65041	1.42644e-09	349	120	396.839	247.365
GALQYLVPILTQTLTK	Q14974	KPNB1	Importin subunit beta-1 (Importin-90) (Karyopherin subunit beta-1) (Nuclear factor p97) (Pore targeting complex 97 kDa subunit) (PTAC97)	0.722808	1.65039	1.7599e-19	434	198	1246.65	789.688
MDFAFPGSTNSLHR	P16144	ITGB4	Integrin beta-4 (GP150) (CD antigen CD104)	0.722175	1.64967	4.71096e-07	358	130	519.016	323.021
FGIAVLGYLNR	P17301	ITGA2	Integrin alpha-2 (CD49 antigen-like family member B) (Collagen receptor) (Platelet membrane glycoprotein Ia) (GPIa) (VLA-2 subunit alpha) (CD antigen CD49b)	0.722123	1.64961	4.67918e-07	381	122	576.826	340.471
VMVQPINLIFR	P62304	SNRPE	Small nuclear ribonucleoprotein E (snRNP-E) (Sm protein E) (Sm-E) (SmE)	0.721883	1.64933	1.97251e-19	436	203	5032.21	2886.34
SYSYVC(UniMod:4)GISSK	P49915	GMPS	GMP synthase [glutamine-hydrolyzing] (EC 6.3.5.2) (GMP synthetase) (Glutamine amidotransferase)	0.721866	1.64931	0.000775977	155	35	170.567	121.283
YGPIVDVYVPLDFYTR	O75494	SRSF10	Serine/arginine-rich splicing factor 10 (40 kDa SR-repressor protein) (SRrp40) (FUS-interacting serine-arginine-rich protein 1) (Splicing factor SRp38) (Splicing factor, arginine/serine-rich 13A) (TLS-associated protein with Ser-Arg repeats) (TASR) (TLS-associated protein with SR repeats) (TLS-associated serine-arginine protein) (TLS-associated SR protein)	0.72165	1.64907	9.47332e-17	433	197	1940.93	1236.52
PLLTDLYQATMALGYWR	Q6XQN6	NAPRT	Nicotinate phosphoribosyltransferase (NAPRTase) (EC 6.3.4.21) (FHA-HIT-interacting protein) (Nicotinate phosphoribosyltransferase domain-containing protein 1)	0.72162	1.64903	0.000971719	208	36	213.636	118.284
VIQIVLMR	Q05655	PRKCD	Protein kinase C delta type (EC 2.7.11.13) (Tyrosine-protein kinase PRKCD) (EC 2.7.10.2) (nPKC-delta) [Cleaved into: Protein kinase C delta type regulatory subunit; Protein kinase C delta type catalytic subunit (Sphingosine-dependent protein kinase-1) (SDK1)]	0.721552	1.64896	2.08598e-06	249	79	258.467	154.59
AAEMMASLLK	P33176	KIF5B	Kinesin-1 heavy chain (Conventional kinesin heavy chain) (Ubiquitous kinesin heavy chain) (UKHC)	0.721258	1.64862	0.00247162	101	36	153.905	83.749
ELPGFVNYR	P20591	MX1	Interferon-induced GTP-binding protein Mx1 (Interferon-induced protein p78) (IFI-78K) (Interferon-regulated resistance GTP-binding protein MxA) (Myxoma resistance protein 1) (Myxovirus resistance protein 1) [Cleaved into: Interferon-induced GTP-binding protein Mx1, N-terminally processed]	0.72118	1.64853	1.9825e-08	426	197	2229.52	1498.41
QIWTLEQPPDEAGSAAVC(UniMod:4)LR	Q16658	FSCN1	Fascin (55 kDa actin-bundling protein) (Singed-like protein) (p55)	0.721147	1.64849	7.09548e-06	306	92	418.962	256.128
FFLLENVR	P26358	DNMT1	DNA (cytosine-5)-methyltransferase 1 (Dnmt1) (EC 2.1.1.37) (CXXC-type zinc finger protein 9) (DNA methyltransferase HsaI) (DNA MTase HsaI) (M.HsaI) (MCMT)	0.720998	1.64832	0.00176886	177	28	245.693	139.637
AYYNGISLFNNPVPYWEVQPATFR	P21810	BGN	Biglycan (Bone/cartilage proteoglycan I) (PG-S1)	0.720505	1.64776	0.00011997	123	36	1286.08	771.369
AVGHPFVIQLGR	O14980	XPO1	Exportin-1 (Exp1) (Chromosome region maintenance 1 protein homolog)	0.720362	1.6476	5.27823e-14	424	177	646.329	429.117
QINIHNLSAFYDSELFR	P49736	MCM2	DNA replication licensing factor MCM2 (EC 3.6.4.12) (Minichromosome maintenance protein 2 homolog) (Nuclear protein BM28)	0.720354	1.64759	4.28618e-09	383	93	642.495	426.089
LVNIMPYELTR	P10586	PTPRF	Receptor-type tyrosine-protein phosphatase F (EC 3.1.3.48) (Leukocyte common antigen related) (LAR)	0.720323	1.64755	0.000309378	207	38	298.999	199.103
QAQAAVLAVLPR	Q99848	EBNA1BP2	Probable rRNA-processing protein EBP2 (EBNA1-binding protein 2) (Nucleolar protein p40)	0.720204	1.64741	1.27053e-06	370	130	281.79	170.248
LSAIFLR	Q86U86	PBRM1	Protein polybromo-1 (hPB1) (BRG1-associated factor 180) (BAF180) (Polybromo-1D)	0.72015	1.64735	0.00345393	127	20	203.883	131.842
QTLLFSATFR	Q86XP3	DDX42	ATP-dependent RNA helicase DDX42 (EC 3.6.4.13) (DEAD box protein 42) (RNA helicase-like protein) (RHELP) (RNA helicase-related protein) (RNAHP) (SF3b DEAD box protein) (Splicing factor 3B-associated 125 kDa protein) (SF3b125)	0.719655	1.64679	2.33738e-06	241	58	293.645	189.823
FMLQDVLDLR	Q04637	EIF4G1	Eukaryotic translation initiation factor 4 gamma 1 (eIF-4-gamma 1) (eIF-4G 1) (eIF-4G1) (p220)	0.719472	1.64658	3.63044e-19	285	155	1390.94	878.897
YNFPVEVEVPMER	P78527	PRKDC	DNA-dependent protein kinase catalytic subunit (DNA-PK catalytic subunit) (DNA-PKcs) (EC 2.7.11.1) (DNPK1) (p460)	0.719272	1.64635	8.17122e-09	305	94	410.414	253.823
ISSSSFSR	P05787	KRT8	Keratin, type II cytoskeletal 8 (Cytokeratin-8) (CK-8) (Keratin-8) (K8) (Type-II keratin Kb8)	0.719106	1.64616	7.89299e-05	268	102	13893.3	10233.9
FAIVMMGR	Q93009	USP7	Ubiquitin carboxyl-terminal hydrolase 7 (EC 3.4.19.12) (Deubiquitinating enzyme 7) (Herpesvirus-associated ubiquitin-specific protease) (Ubiquitin thioesterase 7) (Ubiquitin-specific-processing protease 7)	0.719059	1.64611	0.00665033	117	22	150.864	105.644
QQPGIELPETELSLR	Q96ME7	ZNF512	Zinc finger protein 512	0.718789	1.6458	0.000321069	152	45	219.747	138.738
VEALYELLR	Q03169	TNFAIP2	Tumor necrosis factor alpha-induced protein 2 (TNF alpha-induced protein 2) (Primary response gene B94 protein)	0.718413	1.64537	8.34211e-08	292	84	327.7	216.268
DEPDWESLIFLAR	P49915	GMPS	GMP synthase [glutamine-hydrolyzing] (EC 6.3.5.2) (GMP synthetase) (Glutamine amidotransferase)	0.717368	1.64418	0.000379279	248	46	247.327	158.877
RGSC(UniMod:4)VTQVGLLESVYEMFR	P78527	PRKDC	DNA-dependent protein kinase catalytic subunit (DNA-PK catalytic subunit) (DNA-PKcs) (EC 2.7.11.1) (DNPK1) (p460)	0.717265	1.64406	3.65692e-05	248	46	174.598	102.548
SVLLC(UniMod:4)GIEAQAC(UniMod:4)ILNTTLDLLDR	Q96AB3	ISOC2	Isochorismatase domain-containing protein 2	0.716845	1.64358	1.42525e-09	362	137	267.945	152.435
LFMVLWLK	O00299	CLIC1	Chloride intracellular channel protein 1 (Chloride channel ABP) (Nuclear chloride ion channel 27) (NCC27) (Regulatory nuclear chloride ion channel protein) (hRNCC)	0.716657	1.64337	0.00938406	202	22	234.597	126.091
TVFETLDIGWQLLR	P21281	ATP6V1B2	V-type proton ATPase subunit B, brain isoform (V-ATPase subunit B 2) (Endomembrane proton pump 58 kDa subunit) (HO57) (Vacuolar proton pump subunit B 2)	0.716424	1.6431	4.61471e-17	429	193	1029.76	648.028
LMDLDVEQLGIPEQEYSC(UniMod:4)VVK	P12004	PCNA	Proliferating cell nuclear antigen (PCNA) (Cyclin)	0.716316	1.64298	7.47955e-08	389	135	1238.72	814.658
YLQGMLEAGEGGDWPGPGGPR	P50479	PDLIM4	PDZ and LIM domain protein 4 (LIM protein RIL) (Reversion-induced LIM protein)	0.716137	1.64278	0.000620228	135	48	527.528	332.797
APSVATVGSIC(UniMod:4)DLNLK	O75369	FLNB	Filamin-B (FLN-B) (ABP-278) (ABP-280 homolog) (Actin-binding-like protein) (Beta-filamin) (Filamin homolog 1) (Fh1) (Filamin-3) (Thyroid autoantigen) (Truncated actin-binding protein) (Truncated ABP)	0.715944	1.64256	4.2815e-09	427	199	995.029	697.697
C(UniMod:4)LAALASLR	Q12906	ILF3	Interleukin enhancer-binding factor 3 (Double-stranded RNA-binding protein 76) (DRBP76) (M-phase phosphoprotein 4) (MPP4) (Nuclear factor associated with dsRNA) (NFAR) (Nuclear factor of activated T-cells 90 kDa) (NF-AT-90) (Translational control protein 80) (TCP80)	0.715279	1.6418	3.20788e-23	435	206	3843.4	2587.61
VLSFDIEC(UniMod:4)AGR	P28340	POLD1	DNA polymerase delta catalytic subunit (EC 2.7.7.7) (3'-5' exodeoxyribonuclease) (EC 3.1.11.-) (DNA polymerase subunit delta p125)	0.715158	1.64166	6.66696e-12	418	175	779.059	523.621
GYAFITFC(UniMod:4)GK	O43390	HNRNPR	Heterogeneous nuclear ribonucleoprotein R (hnRNP R)	0.714675	1.64111	1.04298e-19	435	200	1698.01	1099.13
DAFDRNPELQNLLLDDFFK	P52209	PGD	6-phosphogluconate dehydrogenase, decarboxylating (EC 1.1.1.44)	0.714306	1.64069	0.0019916	94	22	209.713	133.832
FFLEEIQLGEELLAQGEYEK	Q15388	TOMM20	Mitochondrial import receptor subunit TOM20 homolog (Mitochondrial 20 kDa outer membrane protein) (Outer mitochondrial membrane receptor Tom20)	0.714282	1.64067	0.00386131	81	18	168.082	108.74
AVDGEWQIVGER	O75054	IGSF3	Immunoglobulin superfamily member 3 (IgSF3) (Glu-Trp-Ile EWI motif-containing protein 3) (EWI-3)	0.713806	1.64013	0.00258571	86	33	239.57	154.727
AEAVESAQAGDK	Q14566	MCM6	DNA replication licensing factor MCM6 (EC 3.6.4.12) (p105MCM)	0.713631	1.63993	1.64721e-10	415	144	578.926	386.167
TEDPDLPAFYFDPLINPISHR	Q6P2Q9	PRPF8	Pre-mRNA-processing-splicing factor 8 (220 kDa U5 snRNP-specific protein) (PRP8 homolog) (Splicing factor Prp8) (p220)	0.71346	1.63973	0.00242362	102	14	264.562	152.733
LLGLLMPFR	Q9P0J1	PDP1	[Pyruvate dehydrogenase [acetyl-transferring]]-phosphatase 1, mitochondrial (PDP 1) (EC 3.1.3.43) (Protein phosphatase 2C) (Pyruvate dehydrogenase phosphatase catalytic subunit 1) (PDPC 1)	0.713404	1.63967	4.50848e-11	381	161	260.586	155.358
WDNNYGDGVSPMSWIGSVDILR	P21980	TGM2	Protein-glutamine gamma-glutamyltransferase 2 (EC 2.3.2.13) (Erythrocyte transglutaminase) (Heart G alpha(h)) (hhG alpha(h)) (Isopeptidase TGM2) (EC 3.4.-.-) (Protein G alpha(h)) (G(h)) (Protein-glutamine deamidase TGM2) (EC 3.5.1.44) (Protein-glutamine dopaminyltransferase TGM2) (EC 2.3.1.-) (Protein-glutamine histaminyltransferase TGM2) (EC 2.3.1.-) (Protein-glutamine noradrenalinyltransferase …	0.712575	1.63873	0.0063686	94	20	288.216	181.597
RIVSQLLTLMDGLK	P55072	VCP	Transitional endoplasmic reticulum ATPase (TER ATPase) (EC 3.6.4.6) (15S Mg(2+)-ATPase p97 subunit) (Valosin-containing protein) (VCP)	0.712562	1.63871	2.01422e-18	433	197	681.011	410.979
VGVWNVPYISQAYVIR	O60568	PLOD3	Multifunctional procollagen lysine hydroxylase and glycosyltransferase LH3 [Includes: Procollagen-lysine,2-oxoglutarate 5-dioxygenase 3 (EC 1.14.11.4) (Lysyl hydroxylase 3) (LH3); Procollagen glycosyltransferase (EC 2.4.1.50) (EC 2.4.1.66) (Galactosylhydroxylysine-glucosyltransferase) (Procollagen galactosyltransferase) (Procollagen glucosyltransferase)]	0.712375	1.6385	0.00618282	157	30	527.141	308.121
AMGAAQVVVTDLSATR	Q00796	SORD	Sorbitol dehydrogenase (SDH) (EC 1.1.1.-) ((R,R)-butanediol dehydrogenase) (EC 1.1.1.4) (L-iditol 2-dehydrogenase) (EC 1.1.1.14) (Polyol dehydrogenase) (Ribitol dehydrogenase) (RDH) (EC 1.1.1.56) (Xylitol dehydrogenase) (XDH) (EC 1.1.1.9)	0.712138	1.63823	1.36863e-07	396	157	780.683	458.483
LPDFESR	Q14126	DSG2	Desmoglein-2 (Cadherin family member 5) (HDGC)	0.711915	1.63798	1.57745e-06	269	63	521.418	312.98
C(UniMod:4)IPALDSLTPANEDQK	P10809	HSPD1	60 kDa heat shock protein, mitochondrial (EC 5.6.1.7) (60 kDa chaperonin) (Chaperonin 60) (CPN60) (Heat shock protein 60) (HSP-60) (Hsp60) (HuCHA60) (Mitochondrial matrix protein P1) (P60 lymphocyte protein)	0.711756	1.6378	9.74351e-17	431	201	1826.17	1238.21
LEEDISSSMTNSTAASRPPVTLR	Q15366	PCBP2	Poly(rC)-binding protein 2 (Alpha-CP2) (Heterogeneous nuclear ribonucleoprotein E2) (hnRNP E2)	0.711641	1.63767	1.49949e-06	307	89	219.583	153.492
VYGSFLVNPESGYNVSLLYDLENLPASK	O15144	ARPC2	Actin-related protein 2/3 complex subunit 2 (Arp2/3 complex 34 kDa subunit) (p34-ARC)	0.711399	1.63739	2.11861e-10	326	103	680.391	395.704
QVLEPSFR	P26641	EEF1G	Elongation factor 1-gamma (EF-1-gamma) (eEF-1B gamma)	0.710816	1.63673	1.00419e-13	376	139	1517.01	875.181
ILVTLLHTLER	Q9BWD1	ACAT2	Acetyl-CoA acetyltransferase, cytosolic (EC 2.3.1.9) (Acetyl-CoA transferase-like protein) (Cytosolic acetoacetyl-CoA thiolase)	0.710625	1.63651	1.94706e-18	437	205	3006.61	1892.86
EIFITFR	Q96EY1	DNAJA3	DnaJ homolog subfamily A member 3, mitochondrial (DnaJ protein Tid-1) (hTid-1) (Hepatocellular carcinoma-associated antigen 57) (Tumorous imaginal discs protein Tid56 homolog)	0.710617	1.6365	2.33135e-05	257	43	271.846	186.964
FIATLQYIVGR	P48147	PREP	Prolyl endopeptidase (PE) (EC 3.4.21.26) (Post-proline cleaving enzyme)	0.71041	1.63627	0.000711088	91	27	268.329	161.077
HC(UniMod:4)LGVFFPVFAYASR	Q9BPX3	NCAPG	Condensin complex subunit 3 (Chromosome-associated protein G) (Condensin subunit CAP-G) (hCAP-G) (Melanoma antigen NY-MEL-3) (Non-SMC condensin I complex subunit G) (XCAP-G homolog)	0.710073	1.63589	0.00650378	165	24	263.417	158.79
VFNVFC(UniMod:4)LYGNVEK	P14866	HNRNPL	Heterogeneous nuclear ribonucleoprotein L (hnRNP L)	0.710015	1.63582	1.50526e-15	430	195	1994.98	1279.17
LESEEEGVPSTAIR	P06493	CDK1	Cyclin-dependent kinase 1 (CDK1) (EC 2.7.11.22) (EC 2.7.11.23) (Cell division control protein 2 homolog) (Cell division protein kinase 1) (p34 protein kinase)	0.709836	1.63562	8.09598e-08	395	118	471.104	310.202
ALLDSLQLGPDSLTVHLIHEVTK	Q14697	GANAB	Neutral alpha-glucosidase AB (EC 3.2.1.207) (Alpha-glucosidase 2) (Glucosidase II subunit alpha)	0.70977	1.63554	3.41371e-15	427	188	680.408	444.594
LLELLPGK	Q8N684	CPSF7	Cleavage and polyadenylation specificity factor subunit 7 (Cleavage and polyadenylation specificity factor 59 kDa subunit) (CPSF 59 kDa subunit) (Cleavage factor Im complex 59 kDa subunit) (CFIm59) (Pre-mRNA cleavage factor Im 59 kDa subunit)	0.709768	1.63554	4.41872e-14	386	166	464.62	318.543
TGMILLAGEITSR	P31153	MAT2A	S-adenosylmethionine synthase isoform type-2 (AdoMet synthase 2) (EC 2.5.1.6) (Methionine adenosyltransferase 2) (MAT 2) (Methionine adenosyltransferase II) (MAT-II)	0.709728	1.6355	8.98233e-22	436	204	1643.26	1068.71
C(UniMod:4)VDLVIQELINTVR	P50570	DNM2	Dynamin-2 (EC 3.6.5.5)	0.709642	1.6354	2.54296e-09	360	138	259.209	160.122
LALLLSQFVGSQSVR	P52948	NUP98	Nuclear pore complex protein Nup98-Nup96 (EC 3.4.21.-) [Cleaved into: Nuclear pore complex protein Nup98 (98 kDa nucleoporin) (Nucleoporin Nup98) (Nup98); Nuclear pore complex protein Nup96 (96 kDa nucleoporin) (Nucleoporin Nup96) (Nup96)]	0.709634	1.63539	7.52368e-07	291	84	323.505	195.571
TAVPSFLTK	Q96QD9	FYTTD1	UAP56-interacting factor (Forty-two-three domain-containing protein 1) (Protein 40-2-3)	0.709037	1.63471	0.00764695	101	22	312.121	186.855
APVILGSPDDVLEFLK	P09467	FBP1	Fructose-1,6-bisphosphatase 1 (FBPase 1) (EC 3.1.3.11) (D-fructose-1,6-bisphosphate 1-phosphohydrolase 1) (Liver FBPase)	0.708795	1.63444	2.93612e-09	383	171	656.557	374.049
LFVGNLPADITEDEFK	P23246	SFPQ	Splicing factor, proline- and glutamine-rich (100 kDa DNA-pairing protein) (hPOMp100) (DNA-binding p52/p100 complex, 100 kDa subunit) (Polypyrimidine tract-binding protein-associated-splicing factor) (PSF) (PTB-associated-splicing factor)	0.708763	1.6344	5.99964e-15	414	178	1267.64	775.995
PISPSPSAILER	Q5T5P2	KIAA1217	Sickle tail protein homolog	0.708665	1.63429	3.1945e-07	325	89	426.696	270.981
FNEC(UniMod:4)GHVLYADIK	P52272	HNRNPM	Heterogeneous nuclear ribonucleoprotein M (hnRNP M)	0.708501	1.63411	0.00377535	143	24	148.93	94.9298
GEHGFIGC(UniMod:4)R	Q16658	FSCN1	Fascin (55 kDa actin-bundling protein) (Singed-like protein) (p55)	0.708494	1.6341	3.31881e-17	418	178	989.697	600.094
MLPPPPMWR	Q15287	RNPS1	RNA-binding protein with serine-rich domain 1 (SR-related protein LDC2)	0.708455	1.63405	9.37793e-10	365	149	546.797	328.798
VFVHYTGWLLDGTK	Q02790	FKBP4	Peptidyl-prolyl cis-trans isomerase FKBP4 (PPIase FKBP4) (EC 5.2.1.8) (51 kDa FK506-binding protein) (FKBP51) (52 kDa FK506-binding protein) (52 kDa FKBP) (FKBP-52) (59 kDa immunophilin) (p59) (FK506-binding protein 4) (FKBP-4) (FKBP59) (HSP-binding immunophilin) (HBI) (Immunophilin FKBP52) (Rotamase) [Cleaved into: Peptidyl-prolyl cis-trans isomerase FKBP4, N-terminally processed]	0.708316	1.6339	1.19449e-07	346	100	398.713	260.769
NFILDQTNVSAAAQR	Q00839	HNRNPU	Heterogeneous nuclear ribonucleoprotein U (hnRNP U) (GRIP120) (Nuclear p120 ribonucleoprotein) (Scaffold-attachment factor A) (SAF-A) (p120) (pp120)	0.708312	1.63389	2.20379e-09	436	204	3785.21	2560.52
LFLQFVTGSPR	Q14669	TRIP12	E3 ubiquitin-protein ligase TRIP12 (EC 2.3.2.26) (E3 ubiquitin-protein ligase for Arf) (ULF) (HECT-type E3 ubiquitin transferase TRIP12) (Thyroid receptor-interacting protein 12) (TR-interacting protein 12) (TRIP-12)	0.70826	1.63383	0.008065	123	26	169.745	109.334
VIQLMPSPIMHPLILNPR	P41212	ETV6	Transcription factor ETV6 (ETS translocation variant 6) (ETS-related protein Tel1) (Tel)	0.708079	1.63363	0.000279989	187	47	493.505	280.354
FVALIC(UniMod:4)EASGGGAFLVLPLGK	P31146	CORO1A	Coronin-1A (Coronin-like protein A) (Clipin-A) (Coronin-like protein p57) (Tryptophan aspartate-containing coat protein) (TACO)	0.707009	1.63242	5.52749e-06	381	151	1287.98	784.165
LASIVEQVSVLQNQGR	P54886	ALDH18A1	Delta-1-pyrroline-5-carboxylate synthase (P5CS) (Aldehyde dehydrogenase family 18 member A1) [Includes: Glutamate 5-kinase (GK) (EC 2.7.2.11) (Gamma-glutamyl kinase); Gamma-glutamyl phosphate reductase (GPR) (EC 1.2.1.41) (Glutamate-5-semialdehyde dehydrogenase) (Glutamyl-gamma-semialdehyde dehydrogenase)]	0.70676	1.63213	9.50363e-05	326	106	526.399	364.394
NNTQVLINC(UniMod:4)R	P62316	SNRPD2	Small nuclear ribonucleoprotein Sm D2 (Sm-D2) (snRNP core protein D2)	0.706428	1.63176	1.75566e-11	417	193	1235.17	752.099
WLAPDGLIFPDR	Q99873	PRMT1	Protein arginine N-methyltransferase 1 (EC 2.1.1.319) (Histone-arginine N-methyltransferase PRMT1) (Interferon receptor 1-bound protein 4)	0.706425	1.63176	1.67914e-12	410	154	740.196	448.516
FDEISFVNFAR	Q08945	SSRP1	FACT complex subunit SSRP1 (Chromatin-specific transcription elongation factor 80 kDa subunit) (Facilitates chromatin transcription complex 80 kDa subunit) (FACT 80 kDa subunit) (FACTp80) (Facilitates chromatin transcription complex subunit SSRP1) (Recombination signal sequence recognition protein 1) (Structure-specific recognition protein 1) (hSSRP1) (T160)	0.705717	1.63095	2.38858e-21	434	205	1096.93	713.036
TFYGLHQDFPSVVLVGLGK	P28838	LAP3	Cytosol aminopeptidase (EC 3.4.11.1) (Cysteinylglycine-S-conjugate dipeptidase) (EC 3.4.13.23) (Leucine aminopeptidase 3) (LAP-3) (Leucyl aminopeptidase) (Peptidase S) (Proline aminopeptidase) (EC 3.4.11.5) (Prolyl aminopeptidase)	0.705695	1.63093	7.66523e-13	408	175	631.5	374.312
IFGGFLMR	Q9Y305	ACOT9	Acyl-coenzyme A thioesterase 9, mitochondrial (Acyl-CoA thioesterase 9) (EC 3.1.2.-) (Acyl-CoA thioester hydrolase 9)	0.705175	1.63034	1.42277e-10	343	142	493.884	294.351
NAAHALPTTLGALER	Q8NBJ5	COLGALT1	Procollagen galactosyltransferase 1 (EC 2.4.1.50) (Collagen beta(1-O)galactosyltransferase 1) (ColGalT 1) (Glycosyltransferase 25 family member 1) (Hydroxylysine galactosyltransferase 1)	0.705166	1.63033	3.60629e-17	437	203	3305.83	2355.36
VTDAIVLLDR	P11172	UMPS	Uridine 5'-monophosphate synthase (UMP synthase) [Includes: Orotate phosphoribosyltransferase (OPRT) (OPRTase) (EC 2.4.2.10); Orotidine 5'-phosphate decarboxylase (ODC) (EC 4.1.1.23) (OMPdecase)]	0.704864	1.62999	1.27258e-11	396	169	478.262	323.344
TVLDLAVVLFETATLR	P14625	HSP90B1	Endoplasmin (94 kDa glucose-regulated protein) (GRP-94) (Heat shock protein 90 kDa beta member 1) (Tumor rejection antigen 1) (gp96 homolog)	0.704727	1.62984	0.000134293	324	117	885.647	482.09
SLGSVQAPSYGAR	P05783	KRT18	Keratin, type I cytoskeletal 18 (Cell proliferation-inducing gene 46 protein) (Cytokeratin-18) (CK-18) (Keratin-18) (K18)	0.704442	1.62951	9.60938e-09	428	204	3114.42	2184.86
SEAANGNLDFVLSFLK	P42704	LRPPRC	Leucine-rich PPR motif-containing protein, mitochondrial (130 kDa leucine-rich protein) (LRP 130) (GP130)	0.704381	1.62945	1.56531e-08	212	95	151.03	102.893
MELFSQLFIQAVR	Q9BSD7	NTPCR	Cancer-related nucleoside-triphosphatase (NTPase) (EC 3.6.1.15) (Nucleoside triphosphate phosphohydrolase)	0.70419	1.62923	0.00157404	100	21	191.47	118.819
LLGPVLVK	O15212	PFDN6	Prefoldin subunit 6 (Protein Ke2)	0.704168	1.6292	6.88365e-07	165	32	622.333	383.438
SDMGVGVFTPTIEAR	P10586	PTPRF	Receptor-type tyrosine-protein phosphatase F (EC 3.1.3.48) (Leukocyte common antigen related) (LAR)	0.704059	1.62908	2.81872e-07	337	125	1056.89	717.124
AIGPHDVLATLLNNLK	O75533	SF3B1	Splicing factor 3B subunit 1 (Pre-mRNA-splicing factor SF3b 155 kDa subunit) (SF3b155) (Spliceosome-associated protein 155) (SAP 155)	0.703736	1.62872	2.16194e-05	272	59	150.797	93.5683
LIATFPDTLTYSAYR	P23229	ITGA6	Integrin alpha-6 (CD49 antigen-like family member F) (VLA-6) (CD antigen CD49f) [Cleaved into: Integrin alpha-6 heavy chain; Integrin alpha-6 light chain; Processed integrin alpha-6 (Alpha6p)]	0.703428	1.62837	3.1166e-10	389	161	819.164	500.899
ILVPLVLLR	Q9BXK5	BCL2L13	Bcl-2-like protein 13 (Bcl2-L-13) (Bcl-rambo) (Protein Mil1)	0.702441	1.62726	5.09649e-06	231	50	151.148	91.0227
YGEPGEVFINK	P23246	SFPQ	Splicing factor, proline- and glutamine-rich (100 kDa DNA-pairing protein) (hPOMp100) (DNA-binding p52/p100 complex, 100 kDa subunit) (Polypyrimidine tract-binding protein-associated-splicing factor) (PSF) (PTB-associated-splicing factor)	0.701757	1.62648	3.01995e-17	432	198	1636.84	1058.68
YEHDDIVSTVSVLSSGTQAVSGSK	Q9BQA1	WDR77	Methylosome protein 50 (MEP-50) (Androgen receptor cofactor p44) (WD repeat-containing protein 77) (p44/Mep50)	0.701723	1.62645	0.00108352	116	44	163.358	114.565
DGTVLC(UniMod:4)ELINALYPEGQAPVKK	P37802	TAGLN2	Transgelin-2 (Epididymis tissue protein Li 7e) (SM22-alpha homolog)	0.701587	1.62629	7.75938e-10	382	150	405.042	263.867
GQVYILGR	P00966	ASS1	Argininosuccinate synthase (EC 6.3.4.5) (Citrulline--aspartate ligase)	0.701507	1.6262	2.79707e-07	364	148	1424.19	956.064
ALNALC(UniMod:4)DGLIDELNQALK	P30084	ECHS1	Enoyl-CoA hydratase, mitochondrial (mECH) (mECH1) (EC 4.2.1.17) (EC 5.3.3.8) (Enoyl-CoA hydratase 1) (ECHS1) (Short-chain enoyl-CoA hydratase) (SCEH)	0.7015	1.6262	2.0093e-06	181	59	368.725	233.096
DTQSGSLLFIGR	P50454	SERPINH1	Serpin H1 (47 kDa heat shock protein) (Arsenic-transactivated protein 3) (AsTP3) (Cell proliferation-inducing gene 14 protein) (Collagen-binding protein) (Colligin) (Rheumatoid arthritis-related antigen RA-A47)	0.701312	1.62598	1.56504e-05	374	117	667.071	358.732
SNFFAIIR	Q8WXH0	SYNE2	Nesprin-2 (KASH domain-containing protein 2) (KASH2) (Nuclear envelope spectrin repeat protein 2) (Nucleus and actin connecting element protein) (Protein NUANCE) (Synaptic nuclear envelope protein 2) (Syne-2)	0.700555	1.62513	0.00057054	150	38	162.561	95.3062
ALLHVWAGGPWPQGATLR	Q6UVK1	CSPG4	Chondroitin sulfate proteoglycan 4 (Chondroitin sulfate proteoglycan NG2) (Melanoma chondroitin sulfate proteoglycan) (Melanoma-associated chondroitin sulfate proteoglycan)	0.700162	1.62469	0.00506833	167	47	518.15	356.867
EFAEILHFTLR	Q9H0Q0	CYRIA	CYFIP-related Rac1 interactor A (Protein CYRIA)	0.699989	1.62449	4.4103e-09	416	172	473.739	319.194
LLFGPTVR	Q9Y399	MRPS2	28S ribosomal protein S2, mitochondrial (MRP-S2) (S2mt) (Mitochondrial small ribosomal subunit protein uS2m)	0.699987	1.62449	3.83692e-16	392	160	747.206	451.894
IESILMSLPLTAR	P36551	CPOX	Oxygen-dependent coproporphyrinogen-III oxidase, mitochondrial (COX) (Coprogen oxidase) (Coproporphyrinogenase) (EC 1.3.3.3)	0.699794	1.62427	7.52927e-15	413	171	657.761	429.257
GIEKPPFELPDFIK	Q13435	SF3B2	Splicing factor 3B subunit 2 (Pre-mRNA-splicing factor SF3b 145 kDa subunit) (SF3b145) (Spliceosome-associated protein 145) (SAP 145)	0.69976	1.62424	0.000127144	182	53	149.519	89.6051
TLATDILMGVLK	O43143	DHX15	ATP-dependent RNA helicase DHX15 (EC 3.6.4.13) (ATP-dependent RNA helicase #46) (DEAH box protein 15) (Splicing factor Prp43) (hPrp43)	0.69965	1.62411	2.86387e-23	436	201	1020.36	641.218
AVQDLC(UniMod:4)GWR	Q9P258	RCC2	Protein RCC2 (RCC1-like protein TD-60) (Telophase disk protein of 60 kDa)	0.699584	1.62404	5.1393e-10	405	133	773.081	484.289
TVLIAC(UniMod:4)NVK	P25205	MCM3	DNA replication licensing factor MCM3 (EC 3.6.4.12) (DNA polymerase alpha holoenzyme-associated protein P1) (P1-MCM3) (RLF subunit beta) (p102)	0.698655	1.62299	0.000180133	180	26	1229.65	840.374
VWDSVTLSTLQIIGLGTFER	Q9HC35	EML4	Echinoderm microtubule-associated protein-like 4 (EMAP-4) (Restrictedly overexpressed proliferation-associated protein) (Ropp 120)	0.698547	1.62287	4.27922e-05	216	36	292.418	183.227
HLEMNPHFGSHR	Q08211	DHX9	ATP-dependent RNA helicase A (EC 3.6.4.13) (DEAH box protein 9) (DExH-box helicase 9) (Leukophysin) (LKP) (Nuclear DNA helicase II) (NDH II) (RNA helicase A)	0.698451	1.62276	0.000390843	157	24	353.151	236.1
SDGIYIINLK	P08865	RPSA	40S ribosomal protein SA (37 kDa laminin receptor precursor) (37LRP) (37/67 kDa laminin receptor) (LRP/LR) (67 kDa laminin receptor) (67LR) (Colon carcinoma laminin-binding protein) (Laminin receptor 1) (LamR) (Laminin-binding protein precursor p40) (LBP/p40) (Multidrug resistance-associated protein MGr1-Ag) (NEM/1CHD4) (Small ribosomal subunit protein uS2)	0.698393	1.6227	1.97129e-13	436	204	2038.31	1235.14
ISTSLPVLDLIDAIQPGSINYDLLK	P13796	LCP1	Plastin-2 (L-plastin) (LC64P) (Lymphocyte cytosolic protein 1) (LCP-1)	0.698312	1.62261	6.99201e-07	406	170	1715.6	1035.4
GAHGIIVVYDVTDQESYANVK	Q9H0U4	RAB1B	Ras-related protein Rab-1B (EC 3.6.5.2)	0.698127	1.6224	4.33095e-05	238	70	159.519	110.565
SC(UniMod:4)VIVLR	Q96SI9	STRBP	Spermatid perinuclear RNA-binding protein	0.697936	1.62218	2.95252e-18	224	119	4818.27	3134.66
DLRNPHPSSAFLNLIGFVSR	P53004	BLVRA	Biliverdin reductase A (BVR A) (EC 1.3.1.24) (Biliverdin-IX alpha-reductase)	0.697753	1.62198	1.10788e-07	217	71	197.201	122.444
TVGMVAGDEETYEVFADLFDPVIQER	P12532	CKMT1A	Creatine kinase U-type, mitochondrial (EC 2.7.3.2) (Acidic-type mitochondrial creatine kinase) (Mia-CK) (Ubiquitous mitochondrial creatine kinase) (U-MtCK)	0.697307	1.62148	3.77852e-08	297	116	601.66	363.723
TPLDLAAFK	O15084	ANKRD28	Serine/threonine-protein phosphatase 6 regulatory ankyrin repeat subunit A (PP6-ARS-A) (Serine/threonine-protein phosphatase 6 regulatory subunit ARS-A) (Ankyrin repeat domain-containing protein 28) (Phosphatase interactor targeting protein hnRNP K) (PITK)	0.697183	1.62134	0.000146221	139	42	115.724	76.1057
ATVGILITTIASK	Q92973	TNPO1	Transportin-1 (Importin beta-2) (Karyopherin beta-2) (M9 region interaction protein) (MIP)	0.697045	1.62118	1.56036e-11	388	160	349.098	215.085
DFSLILDDVAITELSFSR	Q99623	PHB2	Prohibitin-2 (B-cell receptor-associated protein BAP37) (D-prohibitin) (Repressor of estrogen receptor activity)	0.696718	1.62081	0.00263346	146	40	225.364	137.72
SGTIC(UniMod:4)SSELPGAFEAAGFHLNEHLYNMIIR	P04632	CAPNS1	Calpain small subunit 1 (CSS1) (Calcium-activated neutral proteinase small subunit) (CANP small subunit) (Calcium-dependent protease small subunit) (CDPS) (Calcium-dependent protease small subunit 1) (Calpain regulatory subunit)	0.696571	1.62065	1.52324e-08	286	91	378.4	239.079
ATLYVTAIEDR	Q99873	PRMT1	Protein arginine N-methyltransferase 1 (EC 2.1.1.319) (Histone-arginine N-methyltransferase PRMT1) (Interferon receptor 1-bound protein 4)	0.69588	1.61987	2.51999e-21	435	196	2037.51	1233.97
EEENVGIDITEPLYMQR	P33991	MCM4	DNA replication licensing factor MCM4 (EC 3.6.4.12) (CDC21 homolog) (P1-CDC21)	0.695875	1.61987	7.30265e-05	373	99	941.605	676.026
LQILHIHTAR	P46459	NSF	Vesicle-fusing ATPase (EC 3.6.4.6) (N-ethylmaleimide-sensitive fusion protein) (NEM-sensitive fusion protein) (Vesicular-fusion protein NSF)	0.695814	1.6198	8.93765e-06	231	73	171.659	111.109
LSHETVTIELK	P62314	SNRPD1	Small nuclear ribonucleoprotein Sm D1 (Sm-D1) (Sm-D autoantigen) (snRNP core protein D1)	0.695745	1.61972	1.77463e-12	434	203	2242.69	1417.49
YVLINWVGEDVPDAR	Q16643	DBN1	Drebrin (Developmentally-regulated brain protein)	0.695695	1.61966	0.00361337	150	44	178.896	127.375
ALLQSGAPAVPQLLHMPDFEGLYPVHLAVR	Q00653	NFKB2	Nuclear factor NF-kappa-B p100 subunit (DNA-binding factor KBF2) (H2TF1) (Lymphocyte translocation chromosome 10 protein) (Nuclear factor of kappa light polypeptide gene enhancer in B-cells 2) (Oncogene Lyt-10) (Lyt10) [Cleaved into: Nuclear factor NF-kappa-B p52 subunit]	0.695401	1.61933	0.0016765	92	32	238.262	152.766
EEVVLLTHGDSVDK	P49915	GMPS	GMP synthase [glutamine-hydrolyzing] (EC 6.3.5.2) (GMP synthetase) (Glutamine amidotransferase)	0.695241	1.61915	0.00267087	176	39	116.989	72.3005
TLSSSTQANLEIDSLYEGIDFYTSITR	P34931	HSPA1L	Heat shock 70 kDa protein 1-like (Heat shock 70 kDa protein 1L) (Heat shock 70 kDa protein 1-Hom) (HSP70-Hom)	0.694682	1.61853	0.000667525	140	39	843.21	556.309
LAAAWDALIVR	Q9BRR6	ADPGK	ADP-dependent glucokinase (ADP-GK) (ADPGK) (EC 2.7.1.147) (RbBP-35)	0.694447	1.61826	6.02899e-05	178	50	152.377	97.6215
SETFLLLQPWPR	Q24JP5	TMEM132A	Transmembrane protein 132A (HSPA5-binding protein 1)	0.693346	1.61703	0.00181537	131	27	253.283	171.303
YDQATDTILTVTENIFSSMGDAGEMVR	Q9Y490	TLN1	Talin-1	0.69314	1.6168	6.31543e-08	308	107	276.587	156.089
MALLATVLGR	P27708	CAD	CAD protein [Includes: Glutamine-dependent carbamoyl-phosphate synthase (EC 6.3.5.5); Aspartate carbamoyltransferase (EC 2.1.3.2); Dihydroorotase (EC 3.5.2.3)]	0.692968	1.61661	1.4742e-14	435	194	633.26	424.018
LALDGQNIYNAC(UniMod:4)C(UniMod:4)TLR	Q9UKA9	PTBP2	Polypyrimidine tract-binding protein 2 (Neural polypyrimidine tract-binding protein) (Neurally-enriched homolog of PTB) (PTB-like protein)	0.692935	1.61657	0.00109438	77	36	1795.47	1302.82
QEAGLALPR	Q8IVL6	P3H3	Prolyl 3-hydroxylase 3 (EC 1.14.11.7) (Leprecan-like protein 2) (Protein B)	0.692921	1.61655	0.00142158	97	39	516.051	300.718
GLGQEC(UniMod:4)VLSSSPAVLALQTSLVFSR	P78527	PRKDC	DNA-dependent protein kinase catalytic subunit (DNA-PK catalytic subunit) (DNA-PKcs) (EC 2.7.11.1) (DNPK1) (p460)	0.692883	1.61651	9.60931e-05	215	44	261.45	170.086
LNIIIIAEGAIDR	P17858	PFKL	ATP-dependent 6-phosphofructokinase, liver type (ATP-PFK) (PFK-L) (EC 2.7.1.11) (6-phosphofructokinase type B) (Phosphofructo-1-kinase isozyme B) (PFK-B) (Phosphohexokinase)	0.692694	1.6163	4.34644e-17	435	203	1512.72	927.697
PLFLAPDFDR	Q9P035	HACD3	Very-long-chain (3R)-3-hydroxyacyl-CoA dehydratase 3 (EC 4.2.1.134) (3-hydroxyacyl-CoA dehydratase 3) (HACD3) (Butyrate-induced protein 1) (B-ind1) (hB-ind1) (Protein-tyrosine phosphatase-like A domain-containing protein 1)	0.692598	1.61619	3.66101e-06	257	91	200.652	129.64
SLEEIYLFSLPIK	P15880	RPS2	40S ribosomal protein S2 (40S ribosomal protein S4) (Protein LLRep3) (Small ribosomal subunit protein uS5)	0.692513	1.6161	1.59449e-12	434	201	1123.16	671.939
IYIGDDNPLTLIVK	P06756	ITGAV	Integrin alpha-V (Vitronectin receptor) (Vitronectin receptor subunit alpha) (CD antigen CD51) [Cleaved into: Integrin alpha-V heavy chain; Integrin alpha-V light chain]	0.692289	1.61585	0.00682601	99	19	220.565	127.686
SYISFDILR	P49589	CARS1	Cysteine--tRNA ligase, cytoplasmic (EC 6.1.1.16) (Cysteinyl-tRNA synthetase) (CysRS)	0.692083	1.61561	1.09237e-11	353	139	481.218	289.367
EPPLSLTIHLTSPVVR	Q12906	ILF3	Interleukin enhancer-binding factor 3 (Double-stranded RNA-binding protein 76) (DRBP76) (M-phase phosphoprotein 4) (MPP4) (Nuclear factor associated with dsRNA) (NFAR) (Nuclear factor of activated T-cells 90 kDa) (NF-AT-90) (Translational control protein 80) (TCP80)	0.692065	1.61559	1.3205e-16	425	183	1138.64	789.082
VAVFFGGLSIK	Q13838	DDX39B	Spliceosome RNA helicase DDX39B (EC 3.6.4.13) (56 kDa U2AF65-associated protein) (ATP-dependent RNA helicase p47) (DEAD box protein UAP56) (HLA-B-associated transcript 1 protein)	0.69182	1.61532	5.65157e-18	435	204	1677.65	997.826
AGLEPFFDFIVSINGSR	Q9H8Y8	GORASP2	Golgi reassembly-stacking protein 2 (GRS2) (Golgi phosphoprotein 6) (GOLPH6) (Golgi reassembly-stacking protein of 55 kDa) (GRASP55) (p59)	0.691654	1.61513	2.43617e-05	269	81	247.455	149.057
LHDAIVEVVTC(UniMod:4)LLR	O00429	DNM1L	Dynamin-1-like protein (EC 3.6.5.5) (Dnm1p/Vps1p-like protein) (DVLP) (Dynamin family member proline-rich carboxyl-terminal domain less) (Dymple) (Dynamin-like protein) (Dynamin-like protein 4) (Dynamin-like protein IV) (HdynIV) (Dynamin-related protein 1)	0.691584	1.61506	4.38612e-10	355	117	210.397	128.635
QVSDLISVLR	P17844	DDX5	Probable ATP-dependent RNA helicase DDX5 (EC 3.6.4.13) (DEAD box protein 5) (RNA helicase p68)	0.691451	1.61491	2.08376e-13	436	203	3475.34	2337.52
VSYFAVFDGHGGIR	Q9H0C8	ILKAP	Integrin-linked kinase-associated serine/threonine phosphatase 2C (ILKAP) (EC 3.1.3.16)	0.691374	1.61482	0.000331671	181	51	151.552	104.922
PIILDPADPTGNLGHNAR	Q9Y6K5	OAS3	2'-5'-oligoadenylate synthase 3 ((2-5')oligo(A) synthase 3) (2-5A synthase 3) (EC 2.7.7.84) (p100 OAS) (p100OAS)	0.691253	1.61469	0.00691561	119	32	197.241	128.087
YVLC(UniMod:4)TAPR	P25205	MCM3	DNA replication licensing factor MCM3 (EC 3.6.4.12) (DNA polymerase alpha holoenzyme-associated protein P1) (P1-MCM3) (RLF subunit beta) (p102)	0.690551	1.6139	1.96541e-11	357	110	3176.08	2123.5
ALLEAGALPNAPNSYGR	P42771	CDKN2A	Cyclin-dependent kinase inhibitor 2A (Cyclin-dependent kinase 4 inhibitor A) (CDK4I) (Multiple tumor suppressor 1) (MTS-1) (p16-INK4a) (p16-INK4) (p16INK4A)	0.690422	1.61376	2.97782e-05	390	83	1352.15	1074.24
ILLLGLDNAGK	P36405	ARL3	ADP-ribosylation factor-like protein 3	0.690054	1.61334	1.05086e-09	391	146	471.436	279.118
LQGGVLLAQIR	P11117	ACP2	Lysosomal acid phosphatase (LAP) (EC 3.1.3.2)	0.689939	1.61321	1.4101e-08	301	84	314.162	199.828
VLEQLIVAHFPMQSR	P78527	PRKDC	DNA-dependent protein kinase catalytic subunit (DNA-PK catalytic subunit) (DNA-PKcs) (EC 2.7.11.1) (DNPK1) (p460)	0.689932	1.61321	0.000534852	188	53	182.596	111.582
LFYLALPPTVYEAVTK	P11413	G6PD	Glucose-6-phosphate 1-dehydrogenase (G6PD) (EC 1.1.1.49)	0.689383	1.61259	3.95453e-18	434	199	1758.77	1051.6
REDVWLPLMSYR	Q8N3U4	STAG2	Cohesin subunit SA-2 (SCC3 homolog 2) (Stromal antigen 2)	0.688857	1.61201	0.000244234	184	53	151.51	98.3442
PVTVEPMDQLDDEEGLPEK	Q15233	NONO	Non-POU domain-containing octamer-binding protein (NonO protein) (54 kDa nuclear RNA- and DNA-binding protein) (p54(nrb)) (p54nrb) (55 kDa nuclear protein) (NMT55) (DNA-binding p52/p100 complex, 52 kDa subunit)	0.68877	1.61191	4.698e-11	416	173	1522.4	930.528
GNLASYPIDELVDR	Q5VV42	CDKAL1	Threonylcarbamoyladenosine tRNA methylthiotransferase (EC 2.8.4.5) (CDK5 regulatory subunit-associated protein 1-like 1) (tRNA-t(6)A37 methylthiotransferase)	0.688693	1.61182	0.000403854	87	25	211.465	129.051
GSDQAIITLR	P35613	BSG	Basigin (5F7) (Collagenase stimulatory factor) (Extracellular matrix metalloproteinase inducer) (EMMPRIN) (Hepatoma-associated antigen) (HAb18G) (Leukocyte activation antigen M6) (OK blood group antigen) (Tumor cell-derived collagenase stimulatory factor) (TCSF) (CD antigen CD147)	0.688248	1.61133	4.44518e-15	435	204	802.41	539.033
TLADVLVQEVIK	P49441	INPP1	Inositol polyphosphate 1-phosphatase (IPP) (IPPase) (EC 3.1.3.57)	0.687734	1.61075	1.12201e-05	275	73	385.139	240.922
EGPMFEAMIMNR	O15042	U2SURP	U2 snRNP-associated SURP motif-containing protein (140 kDa Ser/Arg-rich domain protein) (U2-associated protein SR140)	0.687656	1.61066	0.000705998	106	28	230.997	149.952
EATELWGK	Q9HB40	SCPEP1	Retinoid-inducible serine carboxypeptidase (EC 3.4.16.-) (Serine carboxypeptidase 1)	0.687585	1.61058	0.00233983	138	16	460.635	293.115
IAHIPLYFVNAQFPR	Q9NRG9	AAAS	Aladin (Adracalin)	0.687095	1.61004	3.67731e-05	249	66	168.992	104.758
GNFGGSFAGSFGGAGGHAPGVAR	P52272	HNRNPM	Heterogeneous nuclear ribonucleoprotein M (hnRNP M)	0.687029	1.60996	7.03129e-14	434	201	4935.39	3576.11
LAYVAAGDLAPINAFIGGLAAQEVMK	P22314	UBA1	Ubiquitin-like modifier-activating enzyme 1 (EC 6.2.1.45) (Protein A1S9) (Ubiquitin-activating enzyme E1)	0.686781	1.60969	3.04794e-12	398	161	475.678	307.535
PAAGAEVPESVFLHLGR	Q03169	TNFAIP2	Tumor necrosis factor alpha-induced protein 2 (TNF alpha-induced protein 2) (Primary response gene B94 protein)	0.686695	1.60959	2.13251e-06	334	123	351.033	232.562
SLAVSGLGVIGR	Q02880	TOP2B	DNA topoisomerase 2-beta (EC 5.6.2.2) (DNA topoisomerase II, beta isozyme)	0.686279	1.60913	3.6842e-13	412	187	724.659	467.208
NSYPDVAVGSLSDSVTIFR	P23229	ITGA6	Integrin alpha-6 (CD49 antigen-like family member F) (VLA-6) (CD antigen CD49f) [Cleaved into: Integrin alpha-6 heavy chain; Integrin alpha-6 light chain; Processed integrin alpha-6 (Alpha6p)]	0.685674	1.60845	7.13403e-08	373	164	618.679	409.766
MLAAQGVDPGLAR	P19971	TYMP	Thymidine phosphorylase (TP) (EC 2.4.2.4) (Gliostatin) (Platelet-derived endothelial cell growth factor) (PD-ECGF) (TdRPase)	0.68558	1.60835	1.31822e-12	437	206	32813.5	23857.6
ANPQVGVAFPHIK	P13010	XRCC5	X-ray repair cross-complementing protein 5 (EC 3.6.4.-) (86 kDa subunit of Ku antigen) (ATP-dependent DNA helicase 2 subunit 2) (ATP-dependent DNA helicase II 80 kDa subunit) (CTC box-binding factor 85 kDa subunit) (CTC85) (CTCBF) (DNA repair protein XRCC5) (Ku80) (Ku86) (Lupus Ku autoantigen protein p86) (Nuclear factor IV) (Thyroid-lupus autoantigen) (TLAA) (X-ray repair complementing defective…	0.68533	1.60807	0.0081287	141	36	181.772	103.179
HLAGVPLIGWVLR	Q8NFW8	CMAS	N-acylneuraminate cytidylyltransferase (EC 2.7.7.43) (CMP-N-acetylneuraminic acid synthase) (CMP-NeuNAc synthase)	0.685317	1.60805	1.18674e-05	271	85	193.688	114.275
SPEVLLGSAR	P06493	CDK1	Cyclin-dependent kinase 1 (CDK1) (EC 2.7.11.22) (EC 2.7.11.23) (Cell division control protein 2 homolog) (Cell division protein kinase 1) (p34 protein kinase)	0.684966	1.60766	2.85399e-09	382	124	1296.73	885.927
C(UniMod:4)QEVINWLDR	P54652	HSPA2	Heat shock-related 70 kDa protein 2 (Heat shock 70 kDa protein 2)	0.684839	1.60752	3.64528e-05	262	87	551.629	344.642
EAC(UniMod:4)PELDYFVVFSSVSC(UniMod:4)GR	P49327	FASN	Fatty acid synthase (EC 2.3.1.85) (Type I fatty acid synthase) [Includes: [Acyl-carrier-protein] S-acetyltransferase (EC 2.3.1.38); [Acyl-carrier-protein] S-malonyltransferase (EC 2.3.1.39); 3-oxoacyl-[acyl-carrier-protein] synthase (EC 2.3.1.41); 3-oxoacyl-[acyl-carrier-protein] reductase (EC 1.1.1.100); 3-hydroxyacyl-[acyl-carrier-protein] dehydratase (EC 4.2.1.59); Enoyl-[acyl-carrier-protein]…	0.684715	1.60738	3.81274e-05	228	109	621.937	411.369
ATGPPVSELITK	P16401	H1-5	Histone H1.5 (Histone H1a) (Histone H1b) (Histone H1s-3)	0.68468	1.60735	6.75839e-10	422	200	25936.7	16766.6
LWLFGYDEQR	Q9NT62	ATG3	Ubiquitin-like-conjugating enzyme ATG3 (EC 2.3.2.-) (Autophagy-related protein 3) (APG3-like) (hApg3) (Protein PC3-96)	0.684638	1.6073	0.000172232	175	33	283.778	179.097
APLNVQFNSPLPGDAVK	O75369	FLNB	Filamin-B (FLN-B) (ABP-278) (ABP-280 homolog) (Actin-binding-like protein) (Beta-filamin) (Filamin homolog 1) (Fh1) (Filamin-3) (Thyroid autoantigen) (Truncated actin-binding protein) (Truncated ABP)	0.684521	1.60717	4.72372e-07	323	113	552.526	364.702
TFFPEEISSMVLTK	P54652	HSPA2	Heat shock-related 70 kDa protein 2 (Heat shock 70 kDa protein 2)	0.684512	1.60716	3.60577e-08	328	125	656.722	405.923
IGVMSLIR	Q14839	CHD4	Chromodomain-helicase-DNA-binding protein 4 (CHD-4) (EC 3.6.4.12) (ATP-dependent helicase CHD4) (Mi-2 autoantigen 218 kDa protein) (Mi2-beta)	0.684281	1.6069	6.44912e-20	437	205	2547.4	1794.26
GEDLTEEEDGGIIR	Q02790	FKBP4	Peptidyl-prolyl cis-trans isomerase FKBP4 (PPIase FKBP4) (EC 5.2.1.8) (51 kDa FK506-binding protein) (FKBP51) (52 kDa FK506-binding protein) (52 kDa FKBP) (FKBP-52) (59 kDa immunophilin) (p59) (FK506-binding protein 4) (FKBP-4) (FKBP59) (HSP-binding immunophilin) (HBI) (Immunophilin FKBP52) (Rotamase) [Cleaved into: Peptidyl-prolyl cis-trans isomerase FKBP4, N-terminally processed]	0.684223	1.60684	1.82417e-10	422	180	495.999	317.159
GQVEYLLK	P45973	CBX5	Chromobox protein homolog 5 (Antigen p25) (Heterochromatin protein 1 homolog alpha) (HP1 alpha)	0.684213	1.60683	0.00252637	164	31	409.535	267.189
GISHVIVDEIHER	Q08211	DHX9	ATP-dependent RNA helicase A (EC 3.6.4.13) (DEAH box protein 9) (DExH-box helicase 9) (Leukophysin) (LKP) (Nuclear DNA helicase II) (NDH II) (RNA helicase A)	0.684082	1.60668	3.01141e-16	437	206	2846.71	2003.37
AIFTTGQGASAVGLTAYVQR	P49736	MCM2	DNA replication licensing factor MCM2 (EC 3.6.4.12) (Minichromosome maintenance protein 2 homolog) (Nuclear protein BM28)	0.684038	1.60663	7.48407e-06	365	89	738.371	520.184
TPSSASTVSVGSSETR	Q9H3D4	TP63	Tumor protein 63 (p63) (Chronic ulcerative stomatitis protein) (CUSP) (Keratinocyte transcription factor KET) (Transformation-related protein 63) (TP63) (Tumor protein p73-like) (p73L) (p40) (p51)	0.683942	1.60652	2.16726e-05	339	94	235.852	170.222
FSLENNFLLQHNIR	P42224	STAT1	Signal transducer and activator of transcription 1-alpha/beta (Transcription factor ISGF-3 components p91/p84)	0.683892	1.60647	9.50613e-07	419	169	1228.03	899.641
AFAFVTFADDQIAQSLC(UniMod:4)GEDLIIK	Q13148	TARDBP	TAR DNA-binding protein 43 (TDP-43)	0.683857	1.60643	0.00142419	139	33	140.832	86.3482
VLISDSLDPC(UniMod:4)C(UniMod:4)R	O43175	PHGDH	D-3-phosphoglycerate dehydrogenase (3-PGDH) (EC 1.1.1.95) (2-oxoglutarate reductase) (EC 1.1.1.399) (Malate dehydrogenase) (EC 1.1.1.37)	0.683801	1.60637	8.58481e-08	424	189	1280.81	844.878
DIEEVSQGLLSLLGANR	Q8NBT2	SPC24	Kinetochore protein Spc24 (hSpc24)	0.683669	1.60622	0.00107134	215	54	136.856	115.713
SLFVVVGDR	Q9H0A0	NAT10	RNA cytidine acetyltransferase (EC 2.3.1.-) (18S rRNA cytosine acetyltransferase) (N-acetyltransferase 10) (N-acetyltransferase-like protein) (hALP)	0.683301	1.60581	0.00017731	173	40	279.469	174.859
YNVYPTYDFAC(UniMod:4)PIVDSIEGVTHALR	P07814	EPRS1	Bifunctional glutamate/proline--tRNA ligase (Bifunctional aminoacyl-tRNA synthetase) (Cell proliferation-inducing gene 32 protein) (Glutamatyl-prolyl-tRNA synthetase) [Includes: Glutamate--tRNA ligase (EC 6.1.1.17) (Glutamyl-tRNA synthetase) (GluRS); Proline--tRNA ligase (EC 6.1.1.15) (Prolyl-tRNA synthetase)]	0.683122	1.60561	6.47073e-06	259	56	266.723	169.255
PMAMGPPPTPHFNVLADTPSGLVPLHLR	Q92922	SMARCC1	SWI/SNF complex subunit SMARCC1 (BRG1-associated factor 155) (BAF155) (SWI/SNF complex 155 kDa subunit) (SWI/SNF-related matrix-associated actin-dependent regulator of chromatin subfamily C member 1)	0.683076	1.60556	0.000254172	157	46	189.368	121.485
MQEHSDQVPVGNIPR	P33993	MCM7	DNA replication licensing factor MCM7 (EC 3.6.4.12) (CDC47 homolog) (P1.1-MCM3)	0.68277	1.60522	1.20875e-07	412	124	869.481	627.334
AAEESASQIQSSAQR	Q13751	LAMB3	Laminin subunit beta-3 (Epiligrin subunit bata) (Kalinin B1 chain) (Kalinin subunit beta) (Laminin B1k chain) (Laminin-5 subunit beta) (Nicein subunit beta)	0.682614	1.60505	0.000500931	346	115	427.798	324.404
SEIVGVSR	Q99959	PKP2	Plakophilin-2	0.682369	1.60477	0.000577111	133	40	2129.27	1226.21
LDVTILSPSRK	O75369	FLNB	Filamin-B (FLN-B) (ABP-278) (ABP-280 homolog) (Actin-binding-like protein) (Beta-filamin) (Filamin homolog 1) (Fh1) (Filamin-3) (Thyroid autoantigen) (Truncated actin-binding protein) (Truncated ABP)	0.682333	1.60473	0.000983746	208	77	298.275	193.026
MMDYLQGSGETPQTDVR	Q14697	GANAB	Neutral alpha-glucosidase AB (EC 3.2.1.207) (Alpha-glucosidase 2) (Glucosidase II subunit alpha)	0.682218	1.6046	1.0539e-12	437	199	1135.52	856.564
QTMLFSATQTR	Q9NVP1	DDX18	ATP-dependent RNA helicase DDX18 (EC 3.6.4.13) (DEAD box protein 18) (Myc-regulated DEAD box protein) (MrDb)	0.682097	1.60447	0.000229075	143	41	221.122	142.49
GTGGVDTAAVGGVFDVSNADR	P12277	CKB	Creatine kinase B-type (EC 2.7.3.2) (Brain creatine kinase) (B-CK) (Creatine kinase B chain) (Creatine phosphokinase B-type) (CPK-B)	0.682021	1.60439	3.24593e-05	343	166	3554	776.808
IFGAAGAGYK	P49441	INPP1	Inositol polyphosphate 1-phosphatase (IPP) (IPPase) (EC 3.1.3.57)	0.68181	1.60415	1.69432e-07	331	109	791.994	464.349
VAEQVLNAVNK	Q9HB40	SCPEP1	Retinoid-inducible serine carboxypeptidase (EC 3.4.16.-) (Serine carboxypeptidase 1)	0.681409	1.60371	0.000451656	251	55	226.12	148.727
FEGVELNTDEPPMVFK	P54578	USP14	Ubiquitin carboxyl-terminal hydrolase 14 (EC 3.4.19.12) (Deubiquitinating enzyme 14) (Ubiquitin thioesterase 14) (Ubiquitin-specific-processing protease 14)	0.680737	1.60296	5.8942e-05	83	42	341.556	207.926
LRDPEVVASELGYVFQAITLTR	P06132	UROD	Uroporphyrinogen decarboxylase (UPD) (URO-D) (EC 4.1.1.37)	0.680506	1.6027	9.47885e-18	428	197	600.121	391.733
EVFTSSSSSSSR	P08779	KRT16	Keratin, type I cytoskeletal 16 (Cytokeratin-16) (CK-16) (Keratin-16) (K16)	0.680369	1.60255	0.000177277	432	200	8300.75	7023.98
FLFVDADQIVR	Q9NYU2	UGGT1	UDP-glucose:glycoprotein glucosyltransferase 1 (UGT1) (hUGT1) (EC 2.4.1.-) (UDP--Glc:glycoprotein glucosyltransferase) (UDP-glucose ceramide glucosyltransferase-like 1)	0.680298	1.60247	0.00522563	130	25	233.388	150.81
RC(UniMod:4)DIIIISGR	Q00341	HDLBP	Vigilin (High density lipoprotein-binding protein) (HDL-binding protein)	0.680159	1.60232	1.65601e-07	354	129	296.685	206.117
LDYFLLSHSLLPALC(UniMod:4)DSK	P27695	APEX1	DNA-(apurinic or apyrimidinic site) endonuclease (EC 3.1.-.-) (APEX nuclease) (APEN) (Apurinic-apyrimidinic endonuclease 1) (AP endonuclease 1) (APE-1) (REF-1) (Redox factor-1) [Cleaved into: DNA-(apurinic or apyrimidinic site) endonuclease, mitochondrial]	0.680139	1.60229	1.53714e-16	407	170	594.919	367.02
VLQVSIGPGLPK	Q12965	MYO1E	Unconventional myosin-Ie (Myosin-Ic) (Unconventional myosin 1E)	0.680101	1.60225	0.00170375	151	40	113.1	80.9583
ELIPNIPFQMLLR	P11498	PC	Pyruvate carboxylase, mitochondrial (EC 6.4.1.1) (Pyruvic carboxylase) (PCB)	0.679878	1.602	2.44555e-09	404	165	1033.22	631.372
AFYMEEGVPYC(UniMod:4)ER	Q9NR12	PDLIM7	PDZ and LIM domain protein 7 (LIM mineralization protein) (LMP) (Protein enigma)	0.67986	1.60198	0.00423736	111	35	148.445	103.581
LLNENSYVPR	P02786	TFRC	Transferrin receptor protein 1 (TR) (TfR) (TfR1) (Trfr) (T9) (p90) (CD antigen CD71) [Cleaved into: Transferrin receptor protein 1, serum form (sTfR)]	0.679846	1.60197	7.68401e-05	341	79	717.21	432.483
FLSAIVSSVDKIPYGMR	P46940	IQGAP1	Ras GTPase-activating-like protein IQGAP1 (p195)	0.679784	1.6019	0.00781624	92	25	156.783	97.846
LHDLVLPLVMGVQQGEVLGSSPYTSSR	Q8IZL8	PELP1	Proline-, glutamic acid- and leucine-rich protein 1 (Modulator of non-genomic activity of estrogen receptor) (Transcription factor HMX3)	0.679719	1.60183	0.00569112	131	23	328.983	209.397
LALDMEISAYR	P20700	LMNB1	Lamin-B1	0.679644	1.60174	3.92191e-14	436	205	2234.03	1661.07
EPLVATNLPGR	P42166	TMPO	Lamina-associated polypeptide 2, isoform alpha (Thymopoietin isoform alpha) (TP alpha) (Thymopoietin-related peptide isoform alpha) (TPRP isoform alpha) [Cleaved into: Thymopoietin (TP) (Splenin); Thymopentin (TP5)]	0.679598	1.60169	5.19362e-06	313	82	472.267	295.509
INEAIVAVQAIIADPK	Q9Y224	RTRAF	RNA transcription, translation and transport factor protein (CLE7 homolog) (CLE) (hCLE)	0.679296	1.60136	8.81187e-07	352	141	336.72	223.681
SLNNFISQR	Q9Y6D9	MAD1L1	Mitotic spindle assembly checkpoint protein MAD1 (Mitotic arrest deficient 1-like protein 1) (MAD1-like protein 1) (Mitotic checkpoint MAD1 protein homolog) (HsMAD1) (hMAD1) (Tax-binding protein 181)	0.679099	1.60114	5.25661e-06	144	52	229.718	150.776
LDYHISVQNMMR	P24539	ATP5PB	ATP synthase F(0) complex subunit B1, mitochondrial (ATP synthase peripheral stalk-membrane subunit b) (ATP synthase proton-transporting mitochondrial F(0) complex subunit B1) (ATP synthase subunit b) (ATPase subunit b)	0.679013	1.60104	2.22095e-08	381	168	356.802	225.475
SAWLSGYENPVVSR	P13674	P4HA1	Prolyl 4-hydroxylase subunit alpha-1 (4-PH alpha-1) (EC 1.14.11.2) (Procollagen-proline,2-oxoglutarate-4-dioxygenase subunit alpha-1)	0.678761	1.60076	0.000155017	194	47	239.651	153.242
FSAVALC(UniMod:4)K	P09936	UCHL1	Ubiquitin carboxyl-terminal hydrolase isozyme L1 (UCH-L1) (EC 3.4.19.12) (Neuron cytoplasmic protein 9.5) (PGP 9.5) (PGP9.5) (Ubiquitin thioesterase L1)	0.678695	1.60069	0.000136837	304	138	2290	1306.98
DAVSGMGVIVHIIEK	P49720	PSMB3	Proteasome subunit beta type-3 (Proteasome chain 13) (Proteasome component C10-II) (Proteasome theta chain)	0.678443	1.60041	9.23264e-12	433	200	821.223	556.382
ISSIQSIVPALEIANAHR	P10809	HSPD1	60 kDa heat shock protein, mitochondrial (EC 5.6.1.7) (60 kDa chaperonin) (Chaperonin 60) (CPN60) (Heat shock protein 60) (HSP-60) (Hsp60) (HuCHA60) (Mitochondrial matrix protein P1) (P60 lymphocyte protein)	0.678208	1.60015	1.80727e-15	436	204	2309.36	1608.17
SLLEVVVLSR	A5YKK6	CNOT1	CCR4-NOT transcription complex subunit 1 (CCR4-associated factor 1) (Negative regulator of transcription subunit 1 homolog) (NOT1H) (hNOT1)	0.67809	1.60002	3.49635e-10	410	170	365.167	247.041
VLAVNQENEHLMEDYEK	O43707	ACTN4	Alpha-actinin-4 (Non-muscle alpha-actinin 4)	0.677942	1.59986	7.33743e-09	357	131	205.795	139.815
HLAEYTHVEAEC(UniMod:4)PFLTFDDLLNR	O43776	NARS1	Asparagine--tRNA ligase, cytoplasmic (EC 6.1.1.22) (Asparaginyl-tRNA synthetase) (AsnRS) (Asparaginyl-tRNA synthetase 1)	0.677843	1.59975	3.37614e-06	273	62	210.589	139.723
IVVLLQR	Q06323	PSME1	Proteasome activator complex subunit 1 (11S regulator complex subunit alpha) (REG-alpha) (Activator of multicatalytic protease subunit 1) (Interferon gamma up-regulated I-5111 protein) (IGUP I-5111) (Proteasome activator 28 subunit alpha) (PA28a) (PA28alpha)	0.677557	1.59943	2.59766e-15	437	206	6241.78	3749.99
AVQFFVQALR	Q99615	DNAJC7	DnaJ homolog subfamily C member 7 (Tetratricopeptide repeat protein 2) (TPR repeat protein 2)	0.677203	1.59904	3.72649e-09	375	146	301.688	198.668
LSAYVSYGGLLMR	P52434	POLR2H	DNA-directed RNA polymerases I, II, and III subunit RPABC3 (RNA polymerases I, II, and III subunit ABC3) (DNA-directed RNA polymerase II subunit H) (DNA-directed RNA polymerases I, II, and III 17.1 kDa polypeptide) (RPB17) (RPB8 homolog) (hRPB8)	0.677147	1.59897	2.42251e-18	434	193	929.627	609.755
VTIMGIYSIK	P33992	MCM5	DNA replication licensing factor MCM5 (EC 3.6.4.12) (CDC46 homolog) (P1-CDC46)	0.676853	1.59865	0.000862021	287	50	340.673	196.896
C(UniMod:4)DEPLSILVR	P05161	ISG15	Ubiquitin-like protein ISG15 (Interferon-induced 15 kDa protein) (Interferon-induced 17 kDa protein) (IP17) (Ubiquitin cross-reactive protein) (hUCRP)	0.676789	1.59858	0.000226014	316	101	722.623	477.072
VTADVINAAEK	O43175	PHGDH	D-3-phosphoglycerate dehydrogenase (3-PGDH) (EC 1.1.1.95) (2-oxoglutarate reductase) (EC 1.1.1.399) (Malate dehydrogenase) (EC 1.1.1.37)	0.676751	1.59854	4.13464e-09	418	193	865.812	535.042
VIVLWTANTER	Q9NPH2	ISYNA1	Inositol-3-phosphate synthase 1 (IPS 1) (EC 5.5.1.4) (Myo-inositol 1-phosphate synthase) (MI-1-P synthase) (MIP synthase) (hIPS) (Myo-inositol 1-phosphate synthase A1) (hINO1)	0.676738	1.59852	2.27891e-07	314	118	507.555	315.992
LFVGNLPADITEDEFKR	P23246	SFPQ	Splicing factor, proline- and glutamine-rich (100 kDa DNA-pairing protein) (hPOMp100) (DNA-binding p52/p100 complex, 100 kDa subunit) (Polypyrimidine tract-binding protein-associated-splicing factor) (PSF) (PTB-associated-splicing factor)	0.676583	1.59835	3.77282e-17	432	204	3334.17	2225.58
YVVVTGITPTPLGEGK	P11586	MTHFD1	C-1-tetrahydrofolate synthase, cytoplasmic (C1-THF synthase) (Epididymis secretory sperm binding protein) [Cleaved into: C-1-tetrahydrofolate synthase, cytoplasmic, N-terminally processed] [Includes: Methylenetetrahydrofolate dehydrogenase (EC 1.5.1.5); Methenyltetrahydrofolate cyclohydrolase (EC 3.5.4.9); Formyltetrahydrofolate synthetase (EC 6.3.4.3)]	0.676423	1.59817	2.06534e-10	406	151	348.162	245.659
IDIVENR	P00966	ASS1	Argininosuccinate synthase (EC 6.3.4.5) (Citrulline--aspartate ligase)	0.676394	1.59814	4.49607e-08	402	185	4050.76	2734.14
TYSVVPMTSR	P78527	PRKDC	DNA-dependent protein kinase catalytic subunit (DNA-PK catalytic subunit) (DNA-PKcs) (EC 2.7.11.1) (DNPK1) (p460)	0.676256	1.59799	8.07603e-21	437	196	2012.22	1378
GLLFFAENGDR	Q16787	LAMA3	Laminin subunit alpha-3 (Epiligrin 170 kDa subunit) (E170) (Epiligrin subunit alpha) (Kalinin subunit alpha) (Laminin-5 subunit alpha) (Laminin-6 subunit alpha) (Laminin-7 subunit alpha) (Nicein subunit alpha)	0.67621	1.59794	0.000129858	223	93	402.629	261.438
YFTWDPSR	Q14697	GANAB	Neutral alpha-glucosidase AB (EC 3.2.1.207) (Alpha-glucosidase 2) (Glucosidase II subunit alpha)	0.67601	1.59772	7.11563e-24	435	203	2192.11	1379.83
LFLVQLQEK	O43809	NUDT21	Cleavage and polyadenylation specificity factor subunit 5 (Cleavage and polyadenylation specificity factor 25 kDa subunit) (CPSF 25 kDa subunit) (Cleavage factor Im complex 25 kDa subunit) (CFIm25) (Nucleoside diphosphate-linked moiety X motif 21) (Nudix motif 21) (Nudix hydrolase 21) (Pre-mRNA cleavage factor Im 68 kDa subunit)	0.675765	1.59744	2.84878e-12	372	148	621.581	375.607
GAHGIIVVYDVTDQESFNNVK	P62820	RAB1A	Ras-related protein Rab-1A (EC 3.6.5.2) (YPT1-related protein)	0.67555	1.59721	0.0001669	172	55	151.307	94.7348
HMVFLGGAVLADIMK	P61160	ACTR2	Actin-related protein 2 (Actin-like protein 2)	0.675436	1.59708	2.47044e-08	389	153	344.658	191.874
IWPLYLR	Q9HCS7	XAB2	Pre-mRNA-splicing factor SYF1 (Protein HCNP) (XPA-binding protein 2)	0.675283	1.59691	3.40005e-08	244	79	602.893	376.855
EYSLQVLK	P34897	SHMT2	Serine hydroxymethyltransferase, mitochondrial (SHMT) (EC 2.1.2.1) (Glycine hydroxymethyltransferase) (Serine methylase)	0.675256	1.59688	9.2015e-17	426	174	586.021	387.244
GQLESIVENIR	P17858	PFKL	ATP-dependent 6-phosphofructokinase, liver type (ATP-PFK) (PFK-L) (EC 2.7.1.11) (6-phosphofructokinase type B) (Phosphofructo-1-kinase isozyme B) (PFK-B) (Phosphohexokinase)	0.675205	1.59682	1.17508e-12	355	128	649.609	408.992
FLFVLLGPEAPHIDYTQLGR	P02730	SLC4A1	Band 3 anion transport protein (Anion exchange protein 1) (AE 1) (Anion exchanger 1) (Solute carrier family 4 member 1) (CD antigen CD233)	0.675086	1.59669	0.000174534	364	184	3432	2253.4
AFDQDGDGHITVDELRR	Q9NZT1	CALML5	Calmodulin-like protein 5 (Calmodulin-like skin protein)	0.674612	1.59617	0.00112233	354	81	1620.72	1352.97
QNLQIC(UniMod:4)VQVASK	Q00610	CLTC	Clathrin heavy chain 1 (Clathrin heavy chain on chromosome 17) (CLH-17)	0.674414	1.59595	0.0012488	106	36	352.505	227.219
VGEVTYVELLMDAEGK	P52272	HNRNPM	Heterogeneous nuclear ribonucleoprotein M (hnRNP M)	0.674396	1.59593	2.2825e-18	432	194	1451.44	976.23
VFSSSQGVEQVVLGLYIVR	O95777	LSM8	U6 snRNA-associated Sm-like protein LSm8	0.674157	1.59566	3.21905e-08	391	153	522.583	315.781
VLLEAAVR	P48200	IREB2	Iron-responsive element-binding protein 2 (IRE-BP 2) (Iron regulatory protein 2) (IRP2)	0.674034	1.59553	1.64193e-06	150	51	494.233	313.763
C(UniMod:4)WIFSC(UniMod:4)LNVMR	Q13867	BLMH	Bleomycin hydrolase (BH) (BLM hydrolase) (BMH) (EC 3.4.22.40)	0.673734	1.5952	0.000123962	149	32	340.687	213.154
DAIILIFANK	P62330	ARF6	ADP-ribosylation factor 6	0.673719	1.59518	0.000546248	221	62	240.563	166.551
LLLLESVSGLLQPR	Q8IZL8	PELP1	Proline-, glutamic acid- and leucine-rich protein 1 (Modulator of non-genomic activity of estrogen receptor) (Transcription factor HMX3)	0.673714	1.59517	2.94245e-14	434	195	957.017	683.321
SSSPAPADIAQTVQEDLR	Q13283	G3BP1	Ras GTPase-activating protein-binding protein 1 (G3BP-1) (EC 3.6.4.12) (EC 3.6.4.13) (ATP-dependent DNA helicase VIII) (hDH VIII) (GAP SH3 domain-binding protein 1)	0.673571	1.59502	3.77557e-12	425	183	921.638	635.872
VVPLADIITPNQFEAELLSGR	O00764	PDXK	Pyridoxal kinase (EC 2.7.1.35) (Pyridoxine kinase)	0.673251	1.59466	1.07939e-13	433	198	1486.47	984.278
LLYDIVFK	P23497	SP100	Nuclear autoantigen Sp-100 (Nuclear dot-associated Sp100 protein) (Speckled 100 kDa)	0.673223	1.59463	0.00467396	119	32	242.647	152.969
LLNETLGEVGSPGLLFYSLR	Q8TEX9	IPO4	Importin-4 (Imp4) (Importin-4b) (Imp4b) (Ran-binding protein 4) (RanBP4)	0.673079	1.59447	4.38225e-05	185	73	301.881	197.026
GVMLAVDAVIAELKK	P10809	HSPD1	60 kDa heat shock protein, mitochondrial (EC 5.6.1.7) (60 kDa chaperonin) (Chaperonin 60) (CPN60) (Heat shock protein 60) (HSP-60) (Hsp60) (HuCHA60) (Mitochondrial matrix protein P1) (P60 lymphocyte protein)	0.672965	1.59435	3.70674e-11	436	199	796.529	540.264
DGFVC(UniMod:4)ALLR	Q8WUY1	THEM6	Protein THEM6 (Mesenchymal stem cell protein DSCD75) (Thioesterase superfamily member 6)	0.672941	1.59432	9.52897e-09	335	128	333.05	225.099
IVILEYQPSK	Q15393	SF3B3	Splicing factor 3B subunit 3 (Pre-mRNA-splicing factor SF3b 130 kDa subunit) (SF3b130) (STAF130) (Spliceosome-associated protein 130) (SAP 130)	0.672518	1.59385	1.11233e-10	370	131	404.053	242.002
TINLYPLTNYTFGTK	O43809	NUDT21	Cleavage and polyadenylation specificity factor subunit 5 (Cleavage and polyadenylation specificity factor 25 kDa subunit) (CPSF 25 kDa subunit) (Cleavage factor Im complex 25 kDa subunit) (CFIm25) (Nucleoside diphosphate-linked moiety X motif 21) (Nudix motif 21) (Nudix hydrolase 21) (Pre-mRNA cleavage factor Im 68 kDa subunit)	0.6725	1.59383	8.83494e-16	430	190	1427.82	913.633
YLDLILNDFVR	Q15046	KARS1	Lysine--tRNA ligase (EC 2.7.7.-) (EC 6.1.1.6) (Lysyl-tRNA synthetase) (LysRS)	0.672027	1.59331	1.9709e-11	366	133	406.869	241.629
C(UniMod:4)LAFHDISPQAPTHFLVIPK	P49773	HINT1	Adenosine 5'-monophosphoramidase HINT1 (EC 3.9.1.-) (Desumoylating isopeptidase HINT1) (EC 3.4.22.-) (Histidine triad nucleotide-binding protein 1) (Protein kinase C inhibitor 1) (Protein kinase C-interacting protein 1) (PKCI-1)	0.671678	1.59292	9.37671e-06	318	112	281.6	177.873
AVPLALALISVSNPR	Q13200	PSMD2	26S proteasome non-ATPase regulatory subunit 2 (26S proteasome regulatory subunit RPN1) (26S proteasome regulatory subunit S2) (26S proteasome subunit p97) (Protein 55.11) (Tumor necrosis factor type 1 receptor-associated protein 2)	0.671634	1.59288	2.51119e-30	436	204	2110.12	1285.32
GEMMDLQHGSLFLR	P00338	LDHA	L-lactate dehydrogenase A chain (LDH-A) (EC 1.1.1.27) (Cell proliferation-inducing gene 19 protein) (LDH muscle subunit) (LDH-M) (Renal carcinoma antigen NY-REN-59)	0.671399	1.59262	1.9577e-09	425	188	1430.41	939.036
SFDLLVK	Q9HB71	CACYBP	Calcyclin-binding protein (CacyBP) (hCacyBP) (S100A6-binding protein) (Siah-interacting protein)	0.671335	1.59255	4.89573e-18	436	203	1876.63	1332.14
SVLEDMEDSVLAVMPPDIAAEAQALR	Q7Z6Z7	HUWE1	E3 ubiquitin-protein ligase HUWE1 (EC 2.3.2.26) (ARF-binding protein 1) (ARF-BP1) (HECT, UBA and WWE domain-containing protein 1) (HECT-type E3 ubiquitin transferase HUWE1) (Homologous to E6AP carboxyl terminus homologous protein 9) (HectH9) (Large structure of UREB1) (LASU1) (Mcl-1 ubiquitin ligase E3) (Mule) (Upstream regulatory element-binding protein 1) (URE-B1) (URE-binding protein 1)	0.671114	1.5923	8.30349e-10	341	128	331.872	207.403
GDTNIKPILQVINIR	P27694	RPA1	Replication protein A 70 kDa DNA-binding subunit (RP-A p70) (Replication factor A protein 1) (RF-A protein 1) (Single-stranded DNA-binding protein) [Cleaved into: Replication protein A 70 kDa DNA-binding subunit, N-terminally processed]	0.67108	1.59226	0.00436593	187	36	141.014	88.6368
AFAHITGGGLLENIPR	P22102	GART	Trifunctional purine biosynthetic protein adenosine-3 [Includes: Phosphoribosylamine--glycine ligase (EC 6.3.4.13) (Glycinamide ribonucleotide synthetase) (GARS) (Phosphoribosylglycinamide synthetase); Phosphoribosylformylglycinamidine cyclo-ligase (EC 6.3.3.1) (AIR synthase) (AIRS) (Phosphoribosyl-aminoimidazole synthetase); Phosphoribosylglycinamide formyltransferase (EC 2.1.2.2) (5'-phosphorib…	0.671024	1.5922	2.98083e-15	436	200	1343.14	897.1
GFPTWLK	P15311	EZR	Ezrin (Cytovillin) (Villin-2) (p81)	0.670346	1.59145	6.84475e-05	263	95	494.67	320.277
TETMTVSSLAIR	Q9H4G0	EPB41L1	Band 4.1-like protein 1 (Erythrocyte membrane protein band 4.1-like 1) (Neuronal protein 4.1) (4.1N)	0.670096	1.59118	0.00178365	156	58	247.399	163.954
PGFATHAASINPTELVPYGLSLR	P16144	ITGB4	Integrin beta-4 (GP150) (CD antigen CD104)	0.670009	1.59108	0.000932648	133	29	415.753	262.944
GTIQVITQGTSLK	O43175	PHGDH	D-3-phosphoglycerate dehydrogenase (3-PGDH) (EC 1.1.1.95) (2-oxoglutarate reductase) (EC 1.1.1.399) (Malate dehydrogenase) (EC 1.1.1.37)	0.669476	1.59049	7.95295e-08	405	175	777.334	519.249
DGPLNMILDDGGDLTNLIHTK	P23526	AHCY	Adenosylhomocysteinase (AdoHcyase) (EC 3.3.1.1) (S-adenosyl-L-homocysteine hydrolase)	0.669195	1.59019	1.53517e-06	177	68	351.267	239.339
SLVGVTAAC(UniMod:4)TVR	P19447	ERCC3	General transcription and DNA repair factor IIH helicase subunit XPB (TFIIH subunit XPB) (EC 3.6.4.12) (Basic transcription factor 2 89 kDa subunit) (BTF2 p89) (DNA excision repair protein ERCC-3) (DNA repair protein complementing XP-B cells) (TFIIH basal transcription factor complex 89 kDa subunit) (TFIIH 89 kDa subunit) (TFIIH p89) (Xeroderma pigmentosum group B-complementing protein)	0.669131	1.59011	0.00250314	113	23	219.571	170.134
TVEGVLIVHEHR	O43809	NUDT21	Cleavage and polyadenylation specificity factor subunit 5 (Cleavage and polyadenylation specificity factor 25 kDa subunit) (CPSF 25 kDa subunit) (Cleavage factor Im complex 25 kDa subunit) (CFIm25) (Nucleoside diphosphate-linked moiety X motif 21) (Nudix motif 21) (Nudix hydrolase 21) (Pre-mRNA cleavage factor Im 68 kDa subunit)	0.669118	1.5901	6.5779e-14	429	194	1043.15	715.596
C(UniMod:4)TVDVPEDLR	P51114	FXR1	Fragile X mental retardation syndrome-related protein 1 (hFXR1p)	0.668787	1.58974	2.23128e-09	329	107	472.937	303.448
LGVAGQWR	P09936	UCHL1	Ubiquitin carboxyl-terminal hydrolase isozyme L1 (UCH-L1) (EC 3.4.19.12) (Neuron cytoplasmic protein 9.5) (PGP 9.5) (PGP9.5) (Ubiquitin thioesterase L1)	0.668787	1.58974	5.25751e-05	277	118	2584.4	1446.56
FQIGDYLDIAITPPNR	O00422	SAP18	Histone deacetylase complex subunit SAP18 (18 kDa Sin3-associated polypeptide) (2HOR0202) (Cell growth-inhibiting gene 38 protein) (Sin3-associated polypeptide p18)	0.668757	1.5897	4.32113e-09	328	119	485.21	301.268
YGINTTDIFQTVDLWEGK	P37802	TAGLN2	Transgelin-2 (Epididymis tissue protein Li 7e) (SM22-alpha homolog)	0.66868	1.58962	1.07731e-19	432	202	1943.32	1269.41
TSDLIVLGLPWK	Q13148	TARDBP	TAR DNA-binding protein 43 (TDP-43)	0.668666	1.5896	2.60844e-15	404	176	514.686	316.129
RGALIVLEGVDR	P23919	DTYMK	Thymidylate kinase (EC 2.7.4.9) (dTMP kinase)	0.668596	1.58953	1.24284e-09	413	168	369.237	252.207
KVEEVVYDLSIR	Q15631	TSN	Translin (EC 3.1.-.-) (Component 3 of promoter of RISC) (C3PO)	0.668509	1.58943	0.000626338	152	68	179.069	124.641
AIWNVINWENVTER	P04179	SOD2	Superoxide dismutase [Mn], mitochondrial (EC 1.15.1.1)	0.668417	1.58933	3.60208e-14	436	206	3552.23	2373.02
LVAVATLR	Q9P2R7	SUCLA2	Succinate--CoA ligase [ADP-forming] subunit beta, mitochondrial (EC 6.2.1.5) (ATP-specific succinyl-CoA synthetase subunit beta) (A-SCS) (Succinyl-CoA synthetase beta-A chain) (SCS-betaA)	0.668134	1.58902	4.93586e-07	127	74	2258.86	1430.62
EYQELMNTK	P13647	KRT5	Keratin, type II cytoskeletal 5 (58 kDa cytokeratin) (Cytokeratin-5) (CK-5) (Keratin-5) (K5) (Type-II keratin Kb5)	0.668	1.58887	5.05575e-10	436	204	4967.17	2886.04
GDINVLLC(UniMod:4)GDPGTAK	P49736	MCM2	DNA replication licensing factor MCM2 (EC 3.6.4.12) (Minichromosome maintenance protein 2 homolog) (Nuclear protein BM28)	0.667584	1.58841	2.0994e-05	336	68	427.571	294.202
SELVANNVTLPAGEQR	P42166	TMPO	Lamina-associated polypeptide 2, isoform alpha (Thymopoietin isoform alpha) (TP alpha) (Thymopoietin-related peptide isoform alpha) (TPRP isoform alpha) [Cleaved into: Thymopoietin (TP) (Splenin); Thymopentin (TP5)]	0.667572	1.5884	1.36125e-08	431	188	1101.92	706.006
VLTILEQIPGMVVVADK	Q8NHP8	PLBD2	Putative phospholipase B-like 2 (EC 3.1.1.-) (76 kDa protein) (p76) (LAMA-like protein 2) (Lamina ancestor homolog 2) (Phospholipase B domain-containing protein 2) [Cleaved into: Putative phospholipase B-like 2 32 kDa form; Putative phospholipase B-like 2 45 kDa form]	0.667526	1.58835	6.46313e-07	178	54	324.023	217.164
SAMAAVLAMR	P29590	PML	Protein PML (E3 SUMO-protein ligase PML) (EC 2.3.2.-) (Promyelocytic leukemia protein) (RING finger protein 71) (RING-type E3 SUMO transferase PML) (Tripartite motif-containing protein 19) (TRIM19)	0.667456	1.58827	5.01952e-13	436	191	1131.82	826.726
AAFLNFFR	Q5JTZ9	AARS2	Alanine--tRNA ligase, mitochondrial (EC 6.1.1.7) (Alanyl-tRNA synthetase) (AlaRS)	0.667333	1.58813	4.80779e-06	263	78	177.367	111.757
VGYTPDVLTDTTAELAVSLLLTTC(UniMod:4)R	Q9UBQ7	GRHPR	Glyoxylate reductase/hydroxypyruvate reductase (EC 1.1.1.79) (EC 1.1.1.81)	0.667219	1.58801	3.65567e-05	267	83	206.959	113.294
SQDSMSSDTAR	P25205	MCM3	DNA replication licensing factor MCM3 (EC 3.6.4.12) (DNA polymerase alpha holoenzyme-associated protein P1) (P1-MCM3) (RLF subunit beta) (p102)	0.666918	1.58768	1.25107e-08	421	150	778.292	568.237
QLLQLLTTYIVR	Q5T4S7	UBR4	E3 ubiquitin-protein ligase UBR4 (EC 2.3.2.27) (600 kDa retinoblastoma protein-associated factor) (N-recognin-4) (RING-type E3 ubiquitin transferase UBR4) (Retinoblastoma-associated factor of 600 kDa) (RBAF600) (p600) (Zinc finger UBR1-type protein 1)	0.666907	1.58767	1.35223e-06	341	100	198.721	125.587
GLC(UniMod:4)ESVVEADLVEALEK	Q8WVV9	HNRNPLL	Heterogeneous nuclear ribonucleoprotein L-like (hnRNPLL) (Stromal RNA-regulating factor)	0.666669	1.5874	0.00966051	117	33	244.535	150.953
VDIRPQLLK	Q5SSJ5	HP1BP3	Heterochromatin protein 1-binding protein 3 (Protein HP1-BP74)	0.666618	1.58735	0.000333281	195	54	264.885	175.329
SVLDAAQIVGLNC(UniMod:4)LR	Q92598	HSPH1	Heat shock protein 105 kDa (Antigen NY-CO-25) (Heat shock 110 kDa protein)	0.666206	1.58689	7.43057e-13	432	194	1718.98	1145.22
ALFVSAFPQQLTMK	Q5T5P2	KIAA1217	Sickle tail protein homolog	0.666117	1.5868	0.00837961	92	35	173.68	114.673
LMVPVTVVFTR	Q96S52	PIGS	GPI transamidase component PIG-S (Phosphatidylinositol-glycan biosynthesis class S protein)	0.665908	1.58657	0.000367628	215	29	293.65	201.232
AKFEELNMDLFR	P11021	HSPA5	Endoplasmic reticulum chaperone BiP (EC 3.6.4.10) (78 kDa glucose-regulated protein) (GRP-78) (Binding-immunoglobulin protein) (BiP) (Heat shock protein 70 family protein 5) (HSP70 family protein 5) (Heat shock protein family A member 5) (Immunoglobulin heavy chain-binding protein)	0.665661	1.58629	0.00015622	275	114	2208.77	1333.66
QYASLTGTQALPPLFSLGYHQSR	Q14697	GANAB	Neutral alpha-glucosidase AB (EC 3.2.1.207) (Alpha-glucosidase 2) (Glucosidase II subunit alpha)	0.665611	1.58624	1.15833e-15	428	184	1443.72	887.109
SPTWFGIPR	P78347	GTF2I	General transcription factor II-I (GTFII-I) (TFII-I) (Bruton tyrosine kinase-associated protein 135) (BAP-135) (BTK-associated protein 135) (SRF-Phox1-interacting protein) (SPIN) (Williams-Beuren syndrome chromosomal region 6 protein)	0.66551	1.58613	2.0622e-13	425	183	758.624	499.095
WYVVQTNYDR	Q13510	ASAH1	Acid ceramidase (AC) (ACDase) (Acid CDase) (EC 3.5.1.23) (Acylsphingosine deacylase) (N-acylethanolamine hydrolase ASAH1) (EC 3.5.1.-) (N-acylsphingosine amidohydrolase) (Putative 32 kDa heart protein) (PHP32) [Cleaved into: Acid ceramidase subunit alpha; Acid ceramidase subunit beta]	0.665473	1.58609	8.87085e-05	218	50	381.364	243.62
AIVQLVNER	Q15102	PAFAH1B3	Platelet-activating factor acetylhydrolase IB subunit alpha1 (EC 3.1.1.47) (PAF acetylhydrolase 29 kDa subunit) (PAF-AH 29 kDa subunit) (PAF-AH subunit gamma) (PAFAH subunit gamma)	0.665265	1.58586	3.66294e-16	435	196	1298.37	867.008
LGTLSALDILIK	Q86VP6	CAND1	Cullin-associated NEDD8-dissociated protein 1 (Cullin-associated and neddylation-dissociated protein 1) (TBP-interacting protein of 120 kDa A) (TBP-interacting protein 120A) (p120 CAND1)	0.664856	1.58541	7.96768e-19	428	191	388.77	244.713
YLNIFGESQPNPK	Q9UJS0	SLC25A13	Calcium-binding mitochondrial carrier protein Aralar2 (Citrin) (Mitochondrial aspartate glutamate carrier 2) (Solute carrier family 25 member 13)	0.664745	1.58529	0.000856006	131	32	189.597	123.555
TVGALQVLGTEAQSSLLK	P78527	PRKDC	DNA-dependent protein kinase catalytic subunit (DNA-PK catalytic subunit) (DNA-PKcs) (EC 2.7.11.1) (DNPK1) (p460)	0.664643	1.58518	1.10551e-08	293	88	414.293	282.885
LTFPEQSVPGALQFR	Q9Y6K5	OAS3	2'-5'-oligoadenylate synthase 3 ((2-5')oligo(A) synthase 3) (2-5A synthase 3) (EC 2.7.7.84) (p100 OAS) (p100OAS)	0.66462	1.58515	1.88099e-10	437	195	2887.72	2076.48
GLAEDIENEVVQITWNR	Q15029	EFTUD2	116 kDa U5 small nuclear ribonucleoprotein component (Elongation factor Tu GTP-binding domain-containing protein 2) (SNU114 homolog) (hSNU114) (U5 snRNP-specific protein, 116 kDa) (U5-116 kDa)	0.664075	1.58455	3.71491e-07	243	67	209.945	136.57
VC(UniMod:4)NPIISK	P54652	HSPA2	Heat shock-related 70 kDa protein 2 (Heat shock 70 kDa protein 2)	0.664071	1.58455	1.12509e-08	396	183	1313.06	838.241
YQILPLHSQIPR	Q08211	DHX9	ATP-dependent RNA helicase A (EC 3.6.4.13) (DEAH box protein 9) (DExH-box helicase 9) (Leukophysin) (LKP) (Nuclear DNA helicase II) (NDH II) (RNA helicase A)	0.663967	1.58443	2.12852e-13	437	206	2769.01	1889.5
ADILQVGLR	Q9H074	PAIP1	Polyadenylate-binding protein-interacting protein 1 (PABP-interacting protein 1) (PAIP-1) (Poly(A)-binding protein-interacting protein 1)	0.663885	1.58434	1.09783e-12	410	153	446.774	274.996
AQFDLAFVVR	Q02809	PLOD1	Procollagen-lysine,2-oxoglutarate 5-dioxygenase 1 (EC 1.14.11.4) (Lysyl hydroxylase 1) (LH1)	0.66355	1.58398	0.00010292	275	71	303.327	203.973
VNGWATLFLR	P26006	ITGA3	Integrin alpha-3 (CD49 antigen-like family member C) (FRP-2) (Galactoprotein B3) (GAPB3) (VLA-3 subunit alpha) (CD antigen CD49c) [Cleaved into: Integrin alpha-3 heavy chain; Integrin alpha-3 light chain]	0.663264	1.58366	0.00469255	128	33	191.551	118.741
NPSAAFFC(UniMod:4)VAR	O75223	GGCT	Gamma-glutamylcyclotransferase (EC 4.3.2.9) (Cytochrome c-releasing factor 21)	0.663247	1.58364	4.39183e-14	433	203	1474.77	960.723
C(UniMod:4)IAPETLR	O95347	SMC2	Structural maintenance of chromosomes protein 2 (SMC protein 2) (SMC-2) (Chromosome-associated protein E) (hCAP-E) (XCAP-E homolog)	0.663221	1.58361	3.31485e-12	409	160	918.765	657.072
NTISLLVAGLK	Q14204	DYNC1H1	Cytoplasmic dynein 1 heavy chain 1 (Cytoplasmic dynein heavy chain 1) (Dynein heavy chain, cytosolic)	0.663123	1.58351	4.49234e-06	297	105	206.591	115.938
KESYSIYIYK	Q96A08	H2BC1	Histone H2B type 1-A (Histone H2B, testis) (TSH2B.1) (hTSH2B) (Testis-specific histone H2B)	0.663088	1.58347	0.00131867	196	44	578.802	373.685
LLQSLLDTR	Q13045	FLII	Protein flightless-1 homolog	0.662959	1.58333	9.40133e-10	275	114	432.894	284.007
GC(UniMod:4)MLIELALR	Q9H4A6	GOLPH3	Golgi phosphoprotein 3 (Coat protein GPP34) (Mitochondrial DNA absence factor) (MIDAS)	0.662473	1.58279	4.00079e-05	332	95	190.483	123.695
HC(UniMod:4)NMVLENVK	P62316	SNRPD2	Small nuclear ribonucleoprotein Sm D2 (Sm-D2) (snRNP core protein D2)	0.662472	1.58279	2.91671e-08	403	174	1522.3	944
HVGNQQYNVTYVVK	O75369	FLNB	Filamin-B (FLN-B) (ABP-278) (ABP-280 homolog) (Actin-binding-like protein) (Beta-filamin) (Filamin homolog 1) (Fh1) (Filamin-3) (Thyroid autoantigen) (Truncated actin-binding protein) (Truncated ABP)	0.662145	1.58243	0.003669	129	36	174.395	114.804
DAILDALENLTAEELKK	Q9ULZ3	PYCARD	Apoptosis-associated speck-like protein containing a CARD (hASC) (Caspase recruitment domain-containing protein 5) (PYD and CARD domain-containing protein) (Target of methylation-induced silencing 1)	0.662066	1.58235	0.000164727	175	55	185.362	122.281
VFYIGLR	Q9GZP4	PITHD1	PITH domain-containing protein 1	0.661897	1.58216	8.04371e-08	286	85	322.482	197.725
VHSAVITVPAYFNDSQR	P54652	HSPA2	Heat shock-related 70 kDa protein 2 (Heat shock 70 kDa protein 2)	0.661734	1.58198	1.35576e-05	368	157	778.926	501.119
LIPGVEYLVSIIAMK	P24821	TNC	Tenascin (TN) (Cytotactin) (GMEM) (GP 150-225) (Glioma-associated-extracellular matrix antigen) (Hexabrachion) (JI) (Myotendinous antigen) (Neuronectin) (Tenascin-C) (TN-C)	0.661397	1.58161	4.51136e-05	345	111	377.833	223.174
VDFPTAIGMVVER	O96019	ACTL6A	Actin-like protein 6A (53 kDa BRG1-associated factor A) (Actin-related protein Baf53a) (ArpNbeta) (BRG1-associated factor 53A) (BAF53A) (INO80 complex subunit K)	0.66128	1.58148	8.62843e-12	432	188	1088.29	765.781
SIAIPAISSGVFGFPLGR	Q460N5	PARP14	Protein mono-ADP-ribosyltransferase PARP14 (EC 2.4.2.-) (ADP-ribosyltransferase diphtheria toxin-like 8) (ARTD8) (B aggressive lymphoma protein 2) (Poly [ADP-ribose] polymerase 14) (PARP-14)	0.660869	1.58103	0.00113742	121	25	288.924	184.517
AWDIAIATMK	Q02790	FKBP4	Peptidyl-prolyl cis-trans isomerase FKBP4 (PPIase FKBP4) (EC 5.2.1.8) (51 kDa FK506-binding protein) (FKBP51) (52 kDa FK506-binding protein) (52 kDa FKBP) (FKBP-52) (59 kDa immunophilin) (p59) (FK506-binding protein 4) (FKBP-4) (FKBP59) (HSP-binding immunophilin) (HBI) (Immunophilin FKBP52) (Rotamase) [Cleaved into: Peptidyl-prolyl cis-trans isomerase FKBP4, N-terminally processed]	0.660343	1.58046	1.05026e-09	400	152	501.038	346.677
NVLELSNVVR	P10586	PTPRF	Receptor-type tyrosine-protein phosphatase F (EC 3.1.3.48) (Leukocyte common antigen related) (LAR)	0.659712	1.57977	4.88952e-09	404	156	852.25	561.164
KATGPPVSELITK	P16401	H1-5	Histone H1.5 (Histone H1a) (Histone H1b) (Histone H1s-3)	0.659686	1.57974	1.79953e-07	436	202	11050.1	6559.35
PFFGIVPVLMDEK	Q9NUB1	ACSS1	Acetyl-coenzyme A synthetase 2-like, mitochondrial (EC 6.2.1.1) (Acetate--CoA ligase 2) (Acetyl-CoA synthetase 2) (AceCS2) (Acyl-CoA synthetase short-chain family member 1) (Propionate--CoA ligase) (EC 6.2.1.17)	0.659642	1.57969	1.40161e-05	201	61	301.467	201.446
FGVEQDVDMVFASFIR	P14618	PKM	Pyruvate kinase PKM (EC 2.7.1.40) (Cytosolic thyroid hormone-binding protein) (CTHBP) (Opa-interacting protein 3) (OIP-3) (Pyruvate kinase 2/3) (Pyruvate kinase muscle isozyme) (Thyroid hormone-binding protein 1) (THBP1) (Tumor M2-PK) (p58)	0.659361	1.57938	3.84671e-15	433	203	12199.6	7743.22
FEIGEGENLDLPYGLER	Q02790	FKBP4	Peptidyl-prolyl cis-trans isomerase FKBP4 (PPIase FKBP4) (EC 5.2.1.8) (51 kDa FK506-binding protein) (FKBP51) (52 kDa FK506-binding protein) (52 kDa FKBP) (FKBP-52) (59 kDa immunophilin) (p59) (FK506-binding protein 4) (FKBP-4) (FKBP59) (HSP-binding immunophilin) (HBI) (Immunophilin FKBP52) (Rotamase) [Cleaved into: Peptidyl-prolyl cis-trans isomerase FKBP4, N-terminally processed]	0.659347	1.57937	5.15245e-14	434	205	2731.16	1818.26
DAFQNAYLELGGLGER	P05023	ATP1A1	Sodium/potassium-transporting ATPase subunit alpha-1 (Na(+)/K(+) ATPase alpha-1 subunit) (EC 7.2.2.13) (Sodium pump subunit alpha-1)	0.659318	1.57934	1.16692e-10	423	188	1028.66	689.344
LNWLSVDFNNWK	Q15185	PTGES3	Prostaglandin E synthase 3 (EC 5.3.99.3) (Cytosolic prostaglandin E2 synthase) (cPGES) (Hsp90 co-chaperone) (Progesterone receptor complex p23) (Telomerase-binding protein p23)	0.659202	1.57921	4.90873e-05	140	38	305.558	198.934
LLLTPWVK	Q14152	EIF3A	Eukaryotic translation initiation factor 3 subunit A (eIF3a) (Eukaryotic translation initiation factor 3 subunit 10) (eIF-3-theta) (eIF3 p167) (eIF3 p180) (eIF3 p185)	0.659143	1.57914	1.1053e-06	316	96	385.962	239.39
ALMDLLQLTR	Q14807	KIF22	Kinesin-like protein KIF22 (Kinesin-like DNA-binding protein) (Kinesin-like protein 4)	0.658953	1.57894	0.000181058	205	60	250.082	157.071
LEQFVSILMASIPLPDK	P00491	PNP	Purine nucleoside phosphorylase (PNP) (EC 2.4.2.1) (Inosine phosphorylase) (Inosine-guanosine phosphorylase)	0.658824	1.5788	1.26356e-07	372	137	317.716	192.973
DYLHLPPEIVPATLR	P46783	RPS10	40S ribosomal protein S10 (Small ribosomal subunit protein eS10)	0.658522	1.57846	1.75514e-11	428	198	2973.42	1651.68
GFGFVTFSSMAEVDAAMAAR	P22626	HNRNPA2B1	Heterogeneous nuclear ribonucleoproteins A2/B1 (hnRNP A2/B1)	0.658243	1.57816	3.97273e-21	436	203	12583.8	8297.88
HMGGILAVANIR	P48147	PREP	Prolyl endopeptidase (PE) (EC 3.4.21.26) (Post-proline cleaving enzyme)	0.657992	1.57789	1.16838e-08	401	160	339.329	232.524
EGNVPNIIIAGPPGTGK	P35250	RFC2	Replication factor C subunit 2 (Activator 1 40 kDa subunit) (A1 40 kDa subunit) (Activator 1 subunit 2) (Replication factor C 40 kDa subunit) (RF-C 40 kDa subunit) (RFC40)	0.657925	1.57781	4.36638e-05	254	63	204.395	140.452
TLGILGLGR	O43175	PHGDH	D-3-phosphoglycerate dehydrogenase (3-PGDH) (EC 1.1.1.95) (2-oxoglutarate reductase) (EC 1.1.1.399) (Malate dehydrogenase) (EC 1.1.1.37)	0.657814	1.57769	3.49614e-11	437	206	4407.73	2783.12
ITSC(UniMod:4)IFQLLQEAGIK	P22234	PAICS	Multifunctional protein ADE2 [Includes: Phosphoribosylaminoimidazole-succinocarboxamide synthase (EC 6.3.2.6) (SAICAR synthetase); Phosphoribosylaminoimidazole carboxylase (EC 4.1.1.21) (AIR carboxylase) (AIRC)]	0.657621	1.57748	8.57649e-05	308	84	311.066	211.142
MFTAGIDLMDMASDILQPK	Q13011	ECH1	Delta(3,5)-Delta(2,4)-dienoyl-CoA isomerase, mitochondrial (EC 5.3.3.-)	0.657547	1.5774	0.00260164	182	46	166.011	97.5588
AHTDVGPGPESSPVLVR	P10586	PTPRF	Receptor-type tyrosine-protein phosphatase F (EC 3.1.3.48) (Leukocyte common antigen related) (LAR)	0.657385	1.57722	0.000137876	314	89	487.333	360.736
GQETSTNPIASIFAWTR	O75874	IDH1	Isocitrate dehydrogenase [NADP] cytoplasmic (IDH) (EC 1.1.1.42) (Cytosolic NADP-isocitrate dehydrogenase) (IDP) (NADP(+)-specific ICDH) (Oxalosuccinate decarboxylase)	0.657351	1.57718	1.50742e-10	330	158	720.389	443.858
VETELQGVC(UniMod:4)DTVLGLLDSHLIK	P31947	SFN	14-3-3 protein sigma (Epithelial cell marker protein 1) (Stratifin)	0.657124	1.57694	3.55815e-08	433	193	2677.97	1839.59
LYPVVPTNSR	Q02318	CYP27A1	Sterol 26-hydroxylase, mitochondrial (EC 1.14.15.15) (5-beta-cholestane-3-alpha,7-alpha,12-alpha-triol 26-hydroxylase) (Cytochrome P-450C27/25) (Cytochrome P450 27) (Sterol 27-hydroxylase) (Vitamin D(3) 25-hydroxylase)	0.65712	1.57693	0.00875965	91	38	493.291	300.437
NSYLEVLLK	Q15084	PDIA6	Protein disulfide-isomerase A6 (EC 5.3.4.1) (Endoplasmic reticulum protein 5) (ER protein 5) (ERp5) (Protein disulfide isomerase P5) (Thioredoxin domain-containing protein 7)	0.657004	1.5768	2.1663e-09	374	147	385.914	246.876
DFLLPFLEEPMDTEADLQFRPR	O43242	PSMD3	26S proteasome non-ATPase regulatory subunit 3 (26S proteasome regulatory subunit RPN3) (26S proteasome regulatory subunit S3) (Proteasome subunit p58)	0.656756	1.57653	0.00328853	184	25	215.183	128.846
RDILFLFDGSANLVGQFPVVR	P12111	COL6A3	Collagen alpha-3(VI) chain	0.656499	1.57625	1.80055e-05	174	72	547.263	350.55
TVYFDFQVGEDPPLFPSENR	Q9Y3B3	TMED7	Transmembrane emp24 domain-containing protein 7 (p24 family protein gamma-3) (p24gamma3) (p27)	0.656257	1.57599	1.8059e-06	290	106	867.722	576.013
IIQHLVPASFR	Q9BTE3	MCMBP	Mini-chromosome maintenance complex-binding protein (MCM-BP) (MCM-binding protein)	0.656197	1.57592	2.18096e-12	427	174	545.918	360.262
VMMVALGR	Q9UKD2	MRTO4	mRNA turnover protein 4 homolog (Ribosome assembly factor MRTO4)	0.656118	1.57584	0.000690716	139	55	224.74	148.341
QLYHLGVVEAYSGLTK	Q08211	DHX9	ATP-dependent RNA helicase A (EC 3.6.4.13) (DEAH box protein 9) (DExH-box helicase 9) (Leukophysin) (LKP) (Nuclear DNA helicase II) (NDH II) (RNA helicase A)	0.656025	1.57574	3.14311e-15	434	193	1031.52	708.721
VDISLENPGTSPALEAYSETAK	P17301	ITGA2	Integrin alpha-2 (CD49 antigen-like family member B) (Collagen receptor) (Platelet membrane glycoprotein Ia) (GPIa) (VLA-2 subunit alpha) (CD antigen CD49b)	0.655985	1.57569	0.00579064	205	47	371.547	232.263
LLIYWASTR	P06312	IGKV4-1	Immunoglobulin kappa variable 4-1 (Ig kappa chain V-IV region B17) (Ig kappa chain V-IV region JI) (Ig kappa chain V-IV region Len) (Ig kappa chain V-IV region STH)	0.655953	1.57566	6.78065e-06	359	167	967.332	535.249
IVSFLLR	Q5VYY1	ANKRD22	Ankyrin repeat domain-containing protein 22	0.655813	1.5755	0.000148688	222	64	419.826	291.923
FGPLTPELMVPR	P40937	RFC5	Replication factor C subunit 5 (Activator 1 36 kDa subunit) (A1 36 kDa subunit) (Activator 1 subunit 5) (Replication factor C 36 kDa subunit) (RF-C 36 kDa subunit) (RFC36)	0.655552	1.57522	4.50639e-11	422	152	1653.81	1162.37
GPAIGIDLGTTYSC(UniMod:4)VGVFQHGK	P54652	HSPA2	Heat shock-related 70 kDa protein 2 (Heat shock 70 kDa protein 2)	0.655394	1.57505	0.000133748	204	93	1421.53	1000.8
IVVQGEPGDEFFIILEGSAAVLQR	P10644	PRKAR1A	cAMP-dependent protein kinase type I-alpha regulatory subunit (Tissue-specific extinguisher 1) (TSE1)	0.655244	1.57488	2.94899e-07	316	116	294.214	191.106
IDPHAPNEMLYGR	O43813	LANCL1	Glutathione S-transferase LANCL1 (EC 2.5.1.18) (40 kDa erythrocyte membrane protein) (p40) (LanC-like protein 1)	0.655208	1.57484	0.00392822	65	33	290.871	149.671
AQLLQPTLEINPR	Q12931	TRAP1	Heat shock protein 75 kDa, mitochondrial (HSP 75) (TNFR-associated protein 1) (Tumor necrosis factor type 1 receptor-associated protein) (TRAP-1)	0.6551	1.57473	2.66119e-18	434	197	1175.37	756.692
FLILPDMLK	P62318	SNRPD3	Small nuclear ribonucleoprotein Sm D3 (Sm-D3) (snRNP core protein D3)	0.654959	1.57457	2.05679e-23	437	206	9335.16	5789.81
DVVSFEQPEFSVSR	P16144	ITGB4	Integrin beta-4 (GP150) (CD antigen CD104)	0.654544	1.57412	2.36952e-09	422	190	1007.7	637.594
VVQC(UniMod:4)ISELGIFGVYVR	P48637	GSS	Glutathione synthetase (GSH synthetase) (GSH-S) (EC 6.3.2.3) (Glutathione synthase)	0.654341	1.5739	9.34181e-10	402	173	758.94	487.063
KMGAPESGLAEYLFDK	P02794	FTH1	Ferritin heavy chain (Ferritin H subunit) (EC 1.16.3.1) (Cell proliferation-inducing gene 15 protein) [Cleaved into: Ferritin heavy chain, N-terminally processed]	0.654247	1.57379	0.00481892	166	73	334.463	217.221
IMATTIDNSR	P19012	KRT15	Keratin, type I cytoskeletal 15 (Cytokeratin-15) (CK-15) (Keratin-15) (K15)	0.653917	1.57343	0.000253507	394	165	4337.34	2407.98
GFAFISFHR	O75821	EIF3G	Eukaryotic translation initiation factor 3 subunit G (eIF3g) (Eukaryotic translation initiation factor 3 RNA-binding subunit) (eIF-3 RNA-binding subunit) (Eukaryotic translation initiation factor 3 subunit 4) (eIF-3-delta) (eIF3 p42) (eIF3 p44)	0.653874	1.57339	4.78453e-07	281	84	518.792	371.679
DFLDGVYAFEYYPSTPGR	O75369	FLNB	Filamin-B (FLN-B) (ABP-278) (ABP-280 homolog) (Actin-binding-like protein) (Beta-filamin) (Filamin homolog 1) (Fh1) (Filamin-3) (Thyroid autoantigen) (Truncated actin-binding protein) (Truncated ABP)	0.653157	1.57261	0.00134534	129	26	464.147	343.601
VLFASQEIPASPFR	O75369	FLNB	Filamin-B (FLN-B) (ABP-278) (ABP-280 homolog) (Actin-binding-like protein) (Beta-filamin) (Filamin homolog 1) (Fh1) (Filamin-3) (Thyroid autoantigen) (Truncated actin-binding protein) (Truncated ABP)	0.652474	1.57186	9.94881e-17	436	204	2096.14	1328.44
LFIGGLNVQTSESGLR	Q13151	HNRNPA0	Heterogeneous nuclear ribonucleoprotein A0 (hnRNP A0)	0.652464	1.57185	4.87993e-12	435	206	4824.03	3464.17
VVLIGGKPDR	P61978	HNRNPK	Heterogeneous nuclear ribonucleoprotein K (hnRNP K) (Transformation up-regulated nuclear protein) (TUNP)	0.65235	1.57173	3.60184e-14	436	201	2035.76	1335.62
GVPTGFILPIR	P11586	MTHFD1	C-1-tetrahydrofolate synthase, cytoplasmic (C1-THF synthase) (Epididymis secretory sperm binding protein) [Cleaved into: C-1-tetrahydrofolate synthase, cytoplasmic, N-terminally processed] [Includes: Methylenetetrahydrofolate dehydrogenase (EC 1.5.1.5); Methenyltetrahydrofolate cyclohydrolase (EC 3.5.4.9); Formyltetrahydrofolate synthetase (EC 6.3.4.3)]	0.652051	1.5714	4.14614e-15	436	204	1376.39	950.164
LTLWYYSEER	Q9BSJ8	ESYT1	Extended synaptotagmin-1 (E-Syt1) (Membrane-bound C2 domain-containing protein)	0.651992	1.57134	0.000140406	136	34	288.188	181.419
AAVMATLLFPGR	Q96GX9	APIP	Methylthioribulose-1-phosphate dehydratase (MTRu-1-P dehydratase) (EC 4.2.1.109) (APAF1-interacting protein) (hAPIP)	0.651461	1.57076	0.000328841	291	98	216.838	141.352
IDASKNEEDEGHSNSSPR	Q14103	HNRNPD	Heterogeneous nuclear ribonucleoprotein D0 (hnRNP D0) (AU-rich element RNA-binding protein 1)	0.651423	1.57072	0.000590482	121	55	220.676	151.353
LASVPGSQTVVVK	O00592	PODXL	Podocalyxin (GCTM-2 antigen) (Gp200) (Podocalyxin-like protein 1) (PC) (PCLP-1)	0.65122	1.5705	0.00353956	121	42	358.485	231.332
QHIVNDMNPGNLHLFINAYNSR	Q92597	NDRG1	Protein NDRG1 (Differentiation-related gene 1 protein) (DRG-1) (N-myc downstream-regulated gene 1 protein) (Nickel-specific induction protein Cap43) (Reducing agents and tunicamycin-responsive protein) (RTP) (Rit42)	0.651198	1.57047	5.98532e-05	380	146	925.501	534.411
ITPENLPQILLQLK	P43243	MATR3	Matrin-3	0.651197	1.57047	3.10771e-14	422	190	1188.02	826.526
TFLTVYWTPER	P05362	ICAM1	Intercellular adhesion molecule 1 (ICAM-1) (Major group rhinovirus receptor) (CD antigen CD54)	0.65098	1.57023	1.98597e-05	323	79	495.485	312.647
DLVSSLTSGLLTIGDR	P53396	ACLY	ATP-citrate synthase (EC 2.3.3.8) (ATP-citrate (pro-S-)-lyase) (ACL) (Citrate cleavage enzyme)	0.650654	1.56988	3.32809e-09	399	163	342.018	226.472
DLLIAYYDVDYEK	P30101	PDIA3	Protein disulfide-isomerase A3 (EC 5.3.4.1) (58 kDa glucose-regulated protein) (58 kDa microsomal protein) (p58) (Disulfide isomerase ER-60) (Endoplasmic reticulum resident protein 57) (ER protein 57) (ERp57) (Endoplasmic reticulum resident protein 60) (ER protein 60) (ERp60)	0.650383	1.56959	2.7861e-06	201	67	428.092	282.686
VVGVLLGSWQK	P51665	PSMD7	26S proteasome non-ATPase regulatory subunit 7 (26S proteasome regulatory subunit RPN8) (26S proteasome regulatory subunit S12) (Mov34 protein homolog) (Proteasome subunit p40)	0.650343	1.56954	5.25591e-09	287	98	315.13	200.627
QLTEMLPSILNQLGADSLTSLR	P20290	BTF3	Transcription factor BTF3 (Nascent polypeptide-associated complex subunit beta) (NAC-beta) (RNA polymerase B transcription factor 3)	0.650338	1.56954	1.22739e-12	426	191	949.663	620.395
LLQAFLER	P55060	CSE1L	Exportin-2 (Exp2) (Cellular apoptosis susceptibility protein) (Chromosome segregation 1-like protein) (Importin-alpha re-exporter)	0.650289	1.56948	4.30477e-14	380	146	1006.2	648.695
IPSIVSSPLNSPLDR	P49790	NUP153	Nuclear pore complex protein Nup153 (153 kDa nucleoporin) (Nucleoporin Nup153)	0.650286	1.56948	2.32205e-06	303	102	473.619	333.052
ELTYSNFHPLLVSGR	O60449	LY75	Lymphocyte antigen 75 (Ly-75) (C-type lectin domain family 13 member B) (DEC-205) (gp200-MR6) (CD antigen CD205)	0.650156	1.56934	0.00116485	178	50	230.136	147.78
TFIGIFLIDGVTGR	Q8N766	EMC1	ER membrane protein complex subunit 1	0.649996	1.56916	0.00114018	158	38	178.235	109.651
MADAIILAIAGGQELLAR	O94979	SEC31A	Protein transport protein Sec31A (ABP125) (ABP130) (SEC31-like protein 1) (SEC31-related protein A) (Web1-like protein)	0.649818	1.56897	7.91154e-13	431	187	663.699	424.434
APGFGDNR	P10809	HSPD1	60 kDa heat shock protein, mitochondrial (EC 5.6.1.7) (60 kDa chaperonin) (Chaperonin 60) (CPN60) (Heat shock protein 60) (HSP-60) (Hsp60) (HuCHA60) (Mitochondrial matrix protein P1) (P60 lymphocyte protein)	0.649713	1.56886	9.5203e-21	433	197	1850.87	1150.89
VIQYLAYVASSHK	P35579	MYH9	Myosin-9 (Cellular myosin heavy chain, type A) (Myosin heavy chain 9) (Myosin heavy chain, non-muscle IIa) (Non-muscle myosin heavy chain A) (NMMHC-A) (Non-muscle myosin heavy chain IIa) (NMMHC II-a) (NMMHC-IIA)	0.649679	1.56882	5.55831e-06	233	99	393.767	233.583
QLPELIR	P19971	TYMP	Thymidine phosphorylase (TP) (EC 2.4.2.4) (Gliostatin) (Platelet-derived endothelial cell growth factor) (PD-ECGF) (TdRPase)	0.649562	1.56869	1.10063e-12	437	206	22697	16868
LLSSFDFFLTDAR	O76021	RSL1D1	Ribosomal L1 domain-containing protein 1 (CATX-11) (Cellular senescence-inhibited gene protein) (Protein PBK1)	0.649336	1.56845	2.62973e-10	357	143	507.77	317.779
ELAAEMAAAFLNENLPESIFGAPK	Q15393	SF3B3	Splicing factor 3B subunit 3 (Pre-mRNA-splicing factor SF3b 130 kDa subunit) (SF3b130) (STAF130) (Spliceosome-associated protein 130) (SAP 130)	0.649162	1.56826	2.5283e-19	427	185	694.889	471.078
TEVPLAENQR	Q9UMS6	SYNPO2	Synaptopodin-2 (Genethonin-2) (Myopodin)	0.649035	1.56812	0.000549029	89	41	388.395	238.757
ILASPVELALVVMK	Q9NYU2	UGGT1	UDP-glucose:glycoprotein glucosyltransferase 1 (UGT1) (hUGT1) (EC 2.4.1.-) (UDP--Glc:glycoprotein glucosyltransferase) (UDP-glucose ceramide glucosyltransferase-like 1)	0.64873	1.56779	1.84708e-08	379	150	535.326	341.225
YMNPAIVAPDAFDIIDLSAGGQLTTDQR	P46940	IQGAP1	Ras GTPase-activating-like protein IQGAP1 (p195)	0.64863	1.56768	7.22835e-09	291	103	493.206	313.456
ELLTSFGPLK	P26368	U2AF2	Splicing factor U2AF 65 kDa subunit (U2 auxiliary factor 65 kDa subunit) (hU2AF(65)) (hU2AF65) (U2 snRNP auxiliary factor large subunit)	0.64836	1.56739	6.2083e-13	434	200	1245.59	835.327
SALASVIMGLSPILGK	P30153	PPP2R1A	Serine/threonine-protein phosphatase 2A 65 kDa regulatory subunit A alpha isoform (Medium tumor antigen-associated 61 kDa protein) (PP2A subunit A isoform PR65-alpha) (PP2A subunit A isoform R1-alpha)	0.648298	1.56732	9.91509e-10	413	171	299.467	189.17
LAVEALSSLDGDLAGR	P12277	CKB	Creatine kinase B-type (EC 2.7.3.2) (Brain creatine kinase) (B-CK) (Creatine kinase B chain) (Creatine phosphokinase B-type) (CPK-B)	0.648175	1.56718	0.000644023	343	146	2485.1	849.847
QFHIIVC(UniMod:4)GLDSIIAR	Q8TBC4	UBA3	NEDD8-activating enzyme E1 catalytic subunit (EC 6.2.1.64) (NEDD8-activating enzyme E1C) (Ubiquitin-activating enzyme E1C) (Ubiquitin-like modifier-activating enzyme 3) (Ubiquitin-activating enzyme 3)	0.647684	1.56665	3.42118e-05	262	79	169.308	118.041
SQEQILEILR	P12270	TPR	Nucleoprotein TPR (Megator) (NPC-associated intranuclear protein) (Translocated promoter region protein)	0.647481	1.56643	2.58586e-09	357	143	274.878	174.236
TPLLLMLGQEDR	P13798	APEH	Acylamino-acid-releasing enzyme (AARE) (EC 3.4.19.1) (Acyl-peptide hydrolase) (APH) (Acylaminoacyl-peptidase) (Oxidized protein hydrolase) (OPH)	0.647443	1.56639	3.62134e-09	345	153	372.647	251.771
RVFIMDNC(UniMod:4)EELIPEYLNFIR	P07900	HSP90AA1	Heat shock protein HSP 90-alpha (EC 3.6.4.10) (Heat shock 86 kDa) (HSP 86) (HSP86) (Lipopolysaccharide-associated protein 2) (LAP-2) (LPS-associated protein 2) (Renal carcinoma antigen NY-REN-38)	0.647383	1.56632	1.54232e-06	237	60	938.136	572.837
FLLDTNK	Q14566	MCM6	DNA replication licensing factor MCM6 (EC 3.6.4.12) (p105MCM)	0.647287	1.56622	6.20078e-07	291	92	1400.81	964.114
FGVVTEVVMIYDAEK	Q96EP5	DAZAP1	DAZ-associated protein 1 (Deleted in azoospermia-associated protein 1)	0.647021	1.56593	3.56896e-07	359	140	543.127	351.725
QTVEADVNGLR	P08779	KRT16	Keratin, type I cytoskeletal 16 (Cytokeratin-16) (CK-16) (Keratin-16) (K16)	0.646806	1.5657	0.000224795	378	177	1817.41	1084.91
EPLSLINVR	Q96HS1	PGAM5	Serine/threonine-protein phosphatase PGAM5, mitochondrial (EC 3.1.3.16) (Bcl-XL-binding protein v68) (Phosphoglycerate mutase family member 5)	0.646789	1.56568	1.53545e-10	414	164	424.773	298.021
LALIQLQISSIK	Q9NQR4	NIT2	Omega-amidase NIT2 (EC 3.5.1.3) (Nitrilase homolog 2)	0.646648	1.56553	1.51695e-12	420	175	485.622	307.508
QTTVSNSQQAYQEAFEISK	P31946	YWHAB	14-3-3 protein beta/alpha (Protein 1054) (Protein kinase C inhibitor protein 1) (KCIP-1) [Cleaved into: 14-3-3 protein beta/alpha, N-terminally processed]	0.64642	1.56528	3.83742e-05	350	138	234.945	185.002
ETVTILPGASFFSSDESFAMIR	P55809	OXCT1	Succinyl-CoA:3-ketoacid coenzyme A transferase 1, mitochondrial (SCOT) (EC 2.8.3.5) (3-oxoacid CoA-transferase 1) (Somatic-type succinyl-CoA:3-oxoacid CoA-transferase) (SCOT-s) (Succinyl-CoA:3-oxoacid CoA transferase)	0.646172	1.56501	0.00386801	114	43	232.2	159.005
ATPLSSTVTLSMSADVPLVVEYK	P12004	PCNA	Proliferating cell nuclear antigen (PCNA) (Cyclin)	0.646084	1.56491	1.93139e-05	281	79	901.185	612.309
SVMAAAQVAGLNC(UniMod:4)LR	O95757	HSPA4L	Heat shock 70 kDa protein 4L (Heat shock 70-related protein APG-1) (Heat-shock protein family A member 4-like protein) (HSPA4-like protein) (Osmotic stress protein 94)	0.646064	1.56489	6.58647e-06	381	157	979.708	716.839
IIHDFPQFYPLGIVQHD	P35244	RPA3	Replication protein A 14 kDa subunit (RP-A p14) (Replication factor A protein 3) (RF-A protein 3)	0.645924	1.56474	1.78338e-19	437	204	1849.44	1285.12
EEVVSELGNGIAAFESVPTAIYC(UniMod:4)FLR	Q9NX46	ADPRS	ADP-ribosylhydrolase ARH3 (ADP-ribose glycohydrolase ARH3) (ADP-ribosylhydrolase 3) (O-acetyl-ADP-ribose deacetylase ARH3) (EC 3.5.1.-) (Poly(ADP-ribose) glycohydrolase ARH3) (EC 3.2.1.143) ([Protein ADP-ribosylarginine] hydrolase-like protein 2) ([Protein ADP-ribosylserine] hydrolase) (EC 3.2.2.-)	0.645836	1.56465	0.0068463	118	18	313.919	197.097
AQFEQLC(UniMod:4)ASLLAR	O95757	HSPA4L	Heat shock 70 kDa protein 4L (Heat shock 70-related protein APG-1) (Heat-shock protein family A member 4-like protein) (HSPA4-like protein) (Osmotic stress protein 94)	0.645596	1.56439	8.41966e-06	387	150	736.95	530.155
LLYDTFSAFGVILQTPK	Q15427	SF3B4	Splicing factor 3B subunit 4 (Pre-mRNA-splicing factor SF3b 49 kDa subunit) (Spliceosome-associated protein 49) (SAP 49)	0.645529	1.56431	0.000114803	232	54	220.767	136.581
LFVGNLPPDITEEEMR	Q15233	NONO	Non-POU domain-containing octamer-binding protein (NonO protein) (54 kDa nuclear RNA- and DNA-binding protein) (p54(nrb)) (p54nrb) (55 kDa nuclear protein) (NMT55) (DNA-binding p52/p100 complex, 52 kDa subunit)	0.645467	1.56425	1.82054e-07	327	88	1444.15	932.067
KGLIAAIC(UniMod:4)AGPTALLAHEIGFGSK	Q99497	PARK7	Parkinson disease protein 7 (Maillard deglycase) (Oncogene DJ1) (Parkinsonism-associated deglycase) (Protein DJ-1) (DJ-1) (Protein/nucleic acid deglycase DJ-1) (EC 3.1.2.-) (EC 3.5.1.-) (EC 3.5.1.124)	0.645227	1.56399	6.01064e-08	312	115	363.14	223.299
TLIGFLR	O15116	LSM1	U6 snRNA-associated Sm-like protein LSm1 (Cancer-associated Sm-like) (Small nuclear ribonuclear CaSm)	0.645169	1.56392	3.53453e-12	368	143	724.312	480.084
LIC(UniMod:4)LVTGSPSIR	Q6PI48	DARS2	Aspartate--tRNA ligase, mitochondrial (EC 6.1.1.12) (Aspartyl-tRNA synthetase) (AspRS)	0.644807	1.56353	1.38704e-12	396	148	498.209	326.165
GLSSILDAAR	Q92888	ARHGEF1	Rho guanine nucleotide exchange factor 1 (115 kDa guanine nucleotide exchange factor) (p115-RhoGEF) (p115RhoGEF) (Sub1.5)	0.64442	1.56311	2.42918e-05	317	143	2146.48	1552.26
PLHISTFINELDSGFR	Q15631	TSN	Translin (EC 3.1.-.-) (Component 3 of promoter of RISC) (C3PO)	0.644376	1.56306	5.21597e-22	436	206	2092	1406.34
SC(UniMod:4)VIVIR	Q12906	ILF3	Interleukin enhancer-binding factor 3 (Double-stranded RNA-binding protein 76) (DRBP76) (M-phase phosphoprotein 4) (MPP4) (Nuclear factor associated with dsRNA) (NFAR) (Nuclear factor of activated T-cells 90 kDa) (NF-AT-90) (Translational control protein 80) (TCP80)	0.644328	1.56301	1.68962e-17	286	127	4992.11	3363.56
NVTWVMVNLC(UniMod:4)R	O00629	KPNA4	Importin subunit alpha-3 (Importin alpha Q1) (Qip1) (Karyopherin subunit alpha-4)	0.644323	1.56301	0.00083999	236	38	268.674	174.493
TTPDVIFVFGFR	P62847	RPS24	40S ribosomal protein S24 (Small ribosomal subunit protein eS24)	0.644306	1.56299	2.0718e-16	436	203	7088.49	4232.71
LLALNSLYSPK	P78527	PRKDC	DNA-dependent protein kinase catalytic subunit (DNA-PK catalytic subunit) (DNA-PKcs) (EC 2.7.11.1) (DNPK1) (p460)	0.644171	1.56284	1.61948e-12	430	187	723.586	483.994
VLASLIIR	Q92878	RAD50	DNA repair protein RAD50 (hRAD50) (EC 3.6.-.-)	0.643884	1.56253	0.00124185	172	37	287.372	178.495
TVFRPPLDIYDVLIR	Q9H6R4	NOL6	Nucleolar protein 6 (Nucleolar RNA-associated protein) (Nrap)	0.643877	1.56252	2.21454e-11	378	160	267.395	179.788
IFTMAEVYGIR	Q96P70	IPO9	Importin-9 (Imp9) (Ran-binding protein 9) (RanBP9)	0.64387	1.56251	3.93526e-13	386	129	618.527	421.752
FLTEISK	Q9UIV8	SERPINB13	Serpin B13 (HaCaT UV-repressible serpin) (Hurpin) (Headpin) (Peptidase inhibitor 13) (PI-13) (Proteinase inhibitor 13)	0.643818	1.56246	0.000108478	173	67	1077.1	651.92
LLQLLGR	P82930	MRPS34	28S ribosomal protein S34, mitochondrial (MRP-S34) (S34mt) (Mitochondrial small ribosomal subunit protein mS34)	0.642613	1.56115	9.84156e-10	360	115	375.56	238.914
LMVEPLQAILIR	Q13617	CUL2	Cullin-2 (CUL-2)	0.642382	1.5609	0.000920075	159	31	131.751	80.5768
YMHSGPVVAMVWEGLNVVK	P15531	NME1	Nucleoside diphosphate kinase A (NDK A) (NDP kinase A) (EC 2.7.4.6) (Granzyme A-activated DNase) (GAAD) (Metastasis inhibition factor nm23) (NM23-H1) (Tumor metastatic process-associated protein)	0.642293	1.56081	1.50715e-10	330	130	393.038	250.974
ALYYLQIHPQELR	Q16531	DDB1	DNA damage-binding protein 1 (DDB p127 subunit) (DNA damage-binding protein a) (DDBa) (Damage-specific DNA-binding protein 1) (HBV X-associated protein 1) (XAP-1) (UV-damaged DNA-binding factor) (UV-damaged DNA-binding protein 1) (UV-DDB 1) (XPE-binding factor) (XPE-BF) (Xeroderma pigmentosum group E-complementing protein) (XPCe)	0.642089	1.56059	2.87372e-20	437	206	1815.14	1177.35
TSGSVYITLK	P37108	SRP14	Signal recognition particle 14 kDa protein (SRP14) (18 kDa Alu RNA-binding protein)	0.641934	1.56042	9.31475e-12	418	178	622.024	402.615
SGLAGC(UniMod:4)VVGGLLYAVGGR	Q14145	KEAP1	Kelch-like ECH-associated protein 1 (Cytosolic inhibitor of Nrf2) (INrf2) (Kelch-like protein 19)	0.641845	1.56032	8.57146e-08	430	182	961.769	672.463
FIVNTLK	P27694	RPA1	Replication protein A 70 kDa DNA-binding subunit (RP-A p70) (Replication factor A protein 1) (RF-A protein 1) (Single-stranded DNA-binding protein) [Cleaved into: Replication protein A 70 kDa DNA-binding subunit, N-terminally processed]	0.641824	1.5603	4.99282e-11	361	126	820.183	516.15
MALELLTQEFGIPIER	P49588	AARS1	Alanine--tRNA ligase, cytoplasmic (EC 6.1.1.7) (Alanyl-tRNA synthetase) (AlaRS) (Renal carcinoma antigen NY-REN-42)	0.641506	1.55996	1.92926e-13	430	187	840.747	565.96
LDVEEVDLSLR	P57678	GEMIN4	Gem-associated protein 4 (Gemin-4) (Component of gems 4) (p97)	0.641362	1.5598	2.75476e-05	161	46	170.214	114.469
IFVGGIPHNC(UniMod:4)GETELR	Q96EP5	DAZAP1	DAZ-associated protein 1 (Deleted in azoospermia-associated protein 1)	0.641135	1.55956	5.37176e-07	372	134	347.609	232.249
HPVNAAC(UniMod:4)FSPDGAR	Q92466	DDB2	DNA damage-binding protein 2 (DDB p48 subunit) (DDBb) (Damage-specific DNA-binding protein 2) (UV-damaged DNA-binding protein 2) (UV-DDB 2)	0.641126	1.55955	3.41314e-07	184	58	238.596	151.817
IAPAEGPDVSER	Q9Y6M1	IGF2BP2	Insulin-like growth factor 2 mRNA-binding protein 2 (IGF2 mRNA-binding protein 2) (IMP-2) (Hepatocellular carcinoma autoantigen p62) (IGF-II mRNA-binding protein 2) (VICKZ family member 2)	0.64109	1.55951	0.0058886	255	115	764.097	487.804
AWITAPVALR	Q14126	DSG2	Desmoglein-2 (Cadherin family member 5) (HDGC)	0.640926	1.55933	0.00686545	201	29	363.289	221.163
PSGEEVLQDIQVMLK	P33992	MCM5	DNA replication licensing factor MCM5 (EC 3.6.4.12) (CDC46 homolog) (P1-CDC46)	0.640849	1.55925	0.000318089	269	52	358.236	239.657
LAAQSC(UniMod:4)ALSLVR	Q08211	DHX9	ATP-dependent RNA helicase A (EC 3.6.4.13) (DEAH box protein 9) (DExH-box helicase 9) (Leukophysin) (LKP) (Nuclear DNA helicase II) (NDH II) (RNA helicase A)	0.640799	1.55919	9.66122e-17	435	204	1851.38	1335.22
SIIGMGTGAGAYILTR	Q92597	NDRG1	Protein NDRG1 (Differentiation-related gene 1 protein) (DRG-1) (N-myc downstream-regulated gene 1 protein) (Nickel-specific induction protein Cap43) (Reducing agents and tunicamycin-responsive protein) (RTP) (Rit42)	0.640557	1.55893	1.81453e-09	437	203	4920.34	2941.01
LGYTPVC(UniMod:4)R	Q15102	PAFAH1B3	Platelet-activating factor acetylhydrolase IB subunit alpha1 (EC 3.1.1.47) (PAF acetylhydrolase 29 kDa subunit) (PAF-AH 29 kDa subunit) (PAF-AH subunit gamma) (PAFAH subunit gamma)	0.640534	1.55891	5.13872e-16	435	198	2119.84	1467.66
LSQGVTLVVDR	P23919	DTYMK	Thymidylate kinase (EC 2.7.4.9) (dTMP kinase)	0.640306	1.55866	0.000166716	131	33	513.723	342.308
TNLIVNYLPQNMTQDELR	Q15717	ELAVL1	ELAV-like protein 1 (Hu-antigen R) (HuR)	0.640199	1.55854	8.68831e-15	433	199	2413.65	1789.72
VEDVSAVEIVGGATR	Q92598	HSPH1	Heat shock protein 105 kDa (Antigen NY-CO-25) (Heat shock 110 kDa protein)	0.639897	1.55822	2.57769e-09	433	181	814.477	539.636
ALHFVFK	Q9HC38	GLOD4	Glyoxalase domain-containing protein 4	0.639702	1.55801	0.000192606	166	55	174.612	125.159
NVGC(UniMod:4)LQEALQLATSFAQLR	P49588	AARS1	Alanine--tRNA ligase, cytoplasmic (EC 6.1.1.7) (Alanyl-tRNA synthetase) (AlaRS) (Renal carcinoma antigen NY-REN-42)	0.639564	1.55786	3.57569e-11	410	178	412.499	291.62
LAGANPAVITC(UniMod:4)DELLLGHEK	P78527	PRKDC	DNA-dependent protein kinase catalytic subunit (DNA-PK catalytic subunit) (DNA-PKcs) (EC 2.7.11.1) (DNPK1) (p460)	0.639493	1.55778	0.000332572	193	67	164.897	116.514
QYAIVFR	Q00653	NFKB2	Nuclear factor NF-kappa-B p100 subunit (DNA-binding factor KBF2) (H2TF1) (Lymphocyte translocation chromosome 10 protein) (Nuclear factor of kappa light polypeptide gene enhancer in B-cells 2) (Oncogene Lyt-10) (Lyt10) [Cleaved into: Nuclear factor NF-kappa-B p52 subunit]	0.639233	1.5575	3.57441e-05	247	61	358.357	218.722
LVYMGFDALVAEAALR	Q9Y5A7	NUB1	NEDD8 ultimate buster 1 (Negative regulator of ubiquitin-like proteins 1) (Renal carcinoma antigen NY-REN-18)	0.639011	1.55726	1.68444e-06	298	108	335.914	208.27
ANDDVAQEIAER	Q8NBL1	POGLUT1	Protein O-glucosyltransferase 1 (EC 2.4.1.376) (CAP10-like 46 kDa protein) (hCLP46) (KTEL motif-containing protein 1) (Myelodysplastic syndromes relative protein) (O-glucosyltransferase Rumi homolog) (hRumi) (Protein O-xylosyltransferase POGLUT1) (EC 2.4.2.63)	0.638989	1.55724	0.00712787	58	24	206.116	139.434
MAFPC(UniMod:4)FDEPAFK	Q9NZ08	ERAP1	Endoplasmic reticulum aminopeptidase 1 (EC 3.4.11.-) (ARTS-1) (Adipocyte-derived leucine aminopeptidase) (A-LAP) (Aminopeptidase PILS) (Puromycin-insensitive leucyl-specific aminopeptidase) (PILS-AP) (Type 1 tumor necrosis factor receptor shedding aminopeptidase regulator)	0.638449	1.55666	1.01669e-05	350	126	373.727	252.779
YLAPSGPSGTLK	Q16658	FSCN1	Fascin (55 kDa actin-bundling protein) (Singed-like protein) (p55)	0.638382	1.55658	6.20067e-19	435	205	4791.18	3096.91
DSFPWEVPK	P31153	MAT2A	S-adenosylmethionine synthase isoform type-2 (AdoMet synthase 2) (EC 2.5.1.6) (Methionine adenosyltransferase 2) (MAT 2) (Methionine adenosyltransferase II) (MAT-II)	0.638276	1.55647	1.59748e-05	254	74	330.255	224.798
WAAPVETLENIIATVDTR	Q03169	TNFAIP2	Tumor necrosis factor alpha-induced protein 2 (TNF alpha-induced protein 2) (Primary response gene B94 protein)	0.638251	1.55644	3.53906e-11	411	174	616.905	391.11
VVVFIKPTC(UniMod:4)PYC(UniMod:4)R	P35754	GLRX	Glutaredoxin-1 (Thioltransferase-1) (TTase-1)	0.638251	1.55644	4.28926e-05	239	83	291.09	197.285
TIEELQNK	Q04695	KRT17	Keratin, type I cytoskeletal 17 (39.1) (Cytokeratin-17) (CK-17) (Keratin-17) (K17)	0.638004	1.55617	0.000729617	317	98	3326.83	2949.51
TLVGVGASLGLR	P19971	TYMP	Thymidine phosphorylase (TP) (EC 2.4.2.4) (Gliostatin) (Platelet-derived endothelial cell growth factor) (PD-ECGF) (TdRPase)	0.637975	1.55614	1.00795e-15	436	205	11357.5	8179.35
IWIFDGPTGEGR	Q8NI36	WDR36	WD repeat-containing protein 36 (T-cell activation WD repeat-containing protein) (TA-WDRP)	0.63791	1.55607	6.30118e-05	154	31	286.006	197.517
LLGIETPLPK	P05362	ICAM1	Intercellular adhesion molecule 1 (ICAM-1) (Major group rhinovirus receptor) (CD antigen CD54)	0.63789	1.55605	1.14815e-08	426	184	1125.64	793.779
AHVIVMAATNRPNSIDPALR	P55072	VCP	Transitional endoplasmic reticulum ATPase (TER ATPase) (EC 3.6.4.6) (15S Mg(2+)-ATPase p97 subunit) (Valosin-containing protein) (VCP)	0.637578	1.55572	6.49315e-12	433	202	1601.42	1013.48
IEAELQDIC(UniMod:4)NDVLELLDK	P31946	YWHAB	14-3-3 protein beta/alpha (Protein 1054) (Protein kinase C inhibitor protein 1) (KCIP-1) [Cleaved into: 14-3-3 protein beta/alpha, N-terminally processed]	0.637424	1.55555	9.26727e-06	360	132	345.089	203.787
MSQVAPSLSALIGEAVGAR	O00567	NOP56	Nucleolar protein 56 (Nucleolar protein 5A)	0.637209	1.55532	1.91723e-13	428	191	1063.25	737.306
RGFAFVTFDDHDTVDK	P51991	HNRNPA3	Heterogeneous nuclear ribonucleoprotein A3 (hnRNP A3)	0.637077	1.55517	4.05562e-06	292	119	643.094	434.802
LDGLVETPTGYIESLPR	P55209	NAP1L1	Nucleosome assembly protein 1-like 1 (NAP-1-related protein) (hNRP)	0.636851	1.55493	2.22994e-18	437	206	3903.3	2679.05
VMLESFIDTQK	P49736	MCM2	DNA replication licensing factor MCM2 (EC 3.6.4.12) (Minichromosome maintenance protein 2 homolog) (Nuclear protein BM28)	0.635958	1.55397	1.49827e-08	402	103	774.939	556.229
DMTSEQLDDILK	P05023	ATP1A1	Sodium/potassium-transporting ATPase subunit alpha-1 (Na(+)/K(+) ATPase alpha-1 subunit) (EC 7.2.2.13) (Sodium pump subunit alpha-1)	0.635888	1.55389	1.27204e-08	411	168	491.123	338.465
TQVTVQYMQDR	P31153	MAT2A	S-adenosylmethionine synthase isoform type-2 (AdoMet synthase 2) (EC 2.5.1.6) (Methionine adenosyltransferase 2) (MAT 2) (Methionine adenosyltransferase II) (MAT-II)	0.635741	1.55374	1.75514e-11	403	158	613.541	412.443
EGTGTEMPMIGDR	Q02790	FKBP4	Peptidyl-prolyl cis-trans isomerase FKBP4 (PPIase FKBP4) (EC 5.2.1.8) (51 kDa FK506-binding protein) (FKBP51) (52 kDa FK506-binding protein) (52 kDa FKBP) (FKBP-52) (59 kDa immunophilin) (p59) (FK506-binding protein 4) (FKBP-4) (FKBP59) (HSP-binding immunophilin) (HBI) (Immunophilin FKBP52) (Rotamase) [Cleaved into: Peptidyl-prolyl cis-trans isomerase FKBP4, N-terminally processed]	0.635727	1.55372	1.243e-10	415	160	923.973	602.667
SLLLTTIPQIGSTEWSETLHNLK	Q13126	MTAP	S-methyl-5'-thioadenosine phosphorylase (EC 2.4.2.28) (5'-methylthioadenosine phosphorylase) (MTA phosphorylase) (MTAP) (MTAPase)	0.635425	1.5534	0.00618258	65	18	238.247	154.212
TPVEEVPAAIAPFQGR	Q15393	SF3B3	Splicing factor 3B subunit 3 (Pre-mRNA-splicing factor SF3b 130 kDa subunit) (SF3b130) (STAF130) (Spliceosome-associated protein 130) (SAP 130)	0.635343	1.55331	1.33283e-13	422	172	912.414	630.113
LTEDKADVQSIIGLQR	Q13263	TRIM28	Transcription intermediary factor 1-beta (TIF1-beta) (E3 SUMO-protein ligase TRIM28) (EC 2.3.2.27) (KRAB-associated protein 1) (KAP-1) (KRAB-interacting protein 1) (KRIP-1) (Nuclear corepressor KAP-1) (RING finger protein 96) (RING-type E3 ubiquitin transferase TIF1-beta) (Tripartite motif-containing protein 28)	0.634792	1.55271	0.000286722	284	101	649.789	371.334
GGSLLAGGGGFGGGSLSGGGGSR	P19012	KRT15	Keratin, type I cytoskeletal 15 (Cytokeratin-15) (CK-15) (Keratin-15) (K15)	0.634758	1.55268	0.000978867	436	206	45330.3	24536.9
ILQAVNFPFLVK	P17612	PRKACA	cAMP-dependent protein kinase catalytic subunit alpha (PKA C-alpha) (EC 2.7.11.11)	0.634659	1.55257	7.13689e-05	224	58	300.552	201.892
LLSHC(UniMod:4)LLVTLAAHLPAEFTPAVHASLDK	P69905	HBA1;	Hemoglobin subunit alpha (Alpha-globin) (Hemoglobin alpha chain)	0.634657	1.55257	6.61104e-05	377	181	6720.94	4831.11
ALVDHENVISC(UniMod:4)PHLGASTK	O43175	PHGDH	D-3-phosphoglycerate dehydrogenase (3-PGDH) (EC 1.1.1.95) (2-oxoglutarate reductase) (EC 1.1.1.399) (Malate dehydrogenase) (EC 1.1.1.37)	0.63457	1.55247	8.4824e-05	372	156	637.161	413.608
VLAVNSIGR	P10586	PTPRF	Receptor-type tyrosine-protein phosphatase F (EC 3.1.3.48) (Leukocyte common antigen related) (LAR)	0.634507	1.55241	9.42915e-10	421	187	1748.15	1164.5
NLIQTLVSGIAPATR	Q8WVB6	CHTF18	Chromosome transmission fidelity protein 18 homolog (hCTF18) (CHL12)	0.634338	1.55223	0.00409641	197	39	222.781	169.604
KTGQPMINLYTDR	P35637	FUS	RNA-binding protein FUS (75 kDa DNA-pairing protein) (Oncogene FUS) (Oncogene TLS) (POMp75) (Translocated in liposarcoma protein)	0.634198	1.55208	0.000662477	157	63	207.805	138.863
IRVESLLVTAISK	O43143	DHX15	ATP-dependent RNA helicase DHX15 (EC 3.6.4.13) (ATP-dependent RNA helicase #46) (DEAH box protein 15) (Splicing factor Prp43) (hPrp43)	0.633983	1.55184	2.39033e-11	434	203	873.707	617.179
YDLSALVR	P11717	IGF2R	Cation-independent mannose-6-phosphate receptor (CI Man-6-P receptor) (CI-MPR) (M6PR) (300 kDa mannose 6-phosphate receptor) (MPR 300) (Insulin-like growth factor 2 receptor) (Insulin-like growth factor II receptor) (IGF-II receptor) (M6P/IGF2 receptor) (M6P/IGF2R) (CD antigen CD222)	0.633927	1.55178	1.72025e-09	345	115	320	214.382
YGVNPGPIVGTTR	P42166	TMPO	Lamina-associated polypeptide 2, isoform alpha (Thymopoietin isoform alpha) (TP alpha) (Thymopoietin-related peptide isoform alpha) (TPRP isoform alpha) [Cleaved into: Thymopoietin (TP) (Splenin); Thymopentin (TP5)]	0.633854	1.5517	3.01541e-14	437	206	3783.92	2668.81
AVSILPLLGHGVPR	Q9Y2W2	WBP11	WW domain-binding protein 11 (WBP-11) (Npw38-binding protein) (NpwBP) (SH3 domain-binding protein SNP70) (Splicing factor that interacts with PQBP-1 and PP1)	0.633732	1.55157	6.94647e-11	433	187	716.656	527.052
GYPTLLWFR	Q8NBS9	TXNDC5	Thioredoxin domain-containing protein 5 (Endoplasmic reticulum resident protein 46) (ER protein 46) (ERp46) (Thioredoxin-like protein p46)	0.63372	1.55156	3.7483e-06	427	200	1682.39	985.927
C(UniMod:4)RVDLPLAVLSK	Q9H773	DCTPP1	dCTP pyrophosphatase 1 (EC 3.6.1.12) (Deoxycytidine-triphosphatase 1) (dCTPase 1) (RS21C6) (XTP3-transactivated gene A protein)	0.633555	1.55138	6.54639e-08	368	135	411.042	283.185
TC(UniMod:4)PLLLR	O00422	SAP18	Histone deacetylase complex subunit SAP18 (18 kDa Sin3-associated polypeptide) (2HOR0202) (Cell growth-inhibiting gene 38 protein) (Sin3-associated polypeptide p18)	0.633489	1.55131	1.29115e-11	395	183	2073.88	1360.17
NC(UniMod:4)ISTVVHQGLIR	P78527	PRKDC	DNA-dependent protein kinase catalytic subunit (DNA-PK catalytic subunit) (DNA-PKcs) (EC 2.7.11.1) (DNPK1) (p460)	0.633485	1.55131	5.36588e-09	395	137	403.61	261.923
LPSVPFETIQALDVVMR	Q9UKV8	AGO2	Protein argonaute-2 (Argonaute2) (hAgo2) (EC 3.1.26.n2) (Argonaute RISC catalytic component 2) (Eukaryotic translation initiation factor 2C 2) (eIF-2C 2) (eIF2C 2) (PAZ Piwi domain protein) (PPD) (Protein slicer)	0.633229	1.55103	5.1893e-06	202	60	290.028	188.197
LEDLVC(UniMod:4)DVVDR	O43776	NARS1	Asparagine--tRNA ligase, cytoplasmic (EC 6.1.1.22) (Asparaginyl-tRNA synthetase) (AsnRS) (Asparaginyl-tRNA synthetase 1)	0.633071	1.55086	2.41288e-23	430	199	1784.63	1191.19
MC(UniMod:4)LFAGFQR	Q00839	HNRNPU	Heterogeneous nuclear ribonucleoprotein U (hnRNP U) (GRIP120) (Nuclear p120 ribonucleoprotein) (Scaffold-attachment factor A) (SAF-A) (p120) (pp120)	0.632924	1.5507	1.88816e-13	432	203	4753.91	3437.87
LFC(UniMod:4)LQLR	P41218	MNDA	Myeloid cell nuclear differentiation antigen	0.632687	1.55045	6.24163e-05	250	89	740.288	497.063
SIAPSIFGGTDMK	P33992	MCM5	DNA replication licensing factor MCM5 (EC 3.6.4.12) (CDC46 homolog) (P1-CDC46)	0.632645	1.5504	0.00981954	194	32	263.193	212.505
DHPFGFVAVPTK	P63279	UBE2I	SUMO-conjugating enzyme UBC9 (EC 2.3.2.-) (RING-type E3 SUMO transferase UBC9) (SUMO-protein ligase) (Ubiquitin carrier protein 9) (Ubiquitin carrier protein I) (Ubiquitin-conjugating enzyme E2 I) (Ubiquitin-protein ligase I) (p18)	0.632484	1.55023	4.0522e-12	430	190	656.963	470.484
EDEQFVR	P22223	CDH3	Cadherin-3 (Placental cadherin) (P-cadherin)	0.632104	1.54982	5.53754e-05	116	36	663.755	425.844
FFPLIEVNK	P27694	RPA1	Replication protein A 70 kDa DNA-binding subunit (RP-A p70) (Replication factor A protein 1) (RF-A protein 1) (Single-stranded DNA-binding protein) [Cleaved into: Replication protein A 70 kDa DNA-binding subunit, N-terminally processed]	0.631995	1.54971	2.43084e-05	286	86	332.081	205.318
FAHTNVESLVNEYDDNGEGIILFR	P30101	PDIA3	Protein disulfide-isomerase A3 (EC 5.3.4.1) (58 kDa glucose-regulated protein) (58 kDa microsomal protein) (p58) (Disulfide isomerase ER-60) (Endoplasmic reticulum resident protein 57) (ER protein 57) (ERp57) (Endoplasmic reticulum resident protein 60) (ER protein 60) (ERp60)	0.63194	1.54965	4.01842e-11	386	169	407.18	266.399
AFLLFPTIER	Q9H6V9	LDAH	Lipid droplet-associated hydrolase (EC 3.1.1.-) (Lipid droplet-associated serine hydrolase) (hLDAH)	0.631577	1.54926	4.66384e-05	145	48	371.787	252.907
LLQIIER	P78527	PRKDC	DNA-dependent protein kinase catalytic subunit (DNA-PK catalytic subunit) (DNA-PKcs) (EC 2.7.11.1) (DNPK1) (p460)	0.631013	1.54865	2.16878e-07	200	59	2947.61	2065.39
DTGIFLDLMHLK	P12956	XRCC6	X-ray repair cross-complementing protein 6 (EC 3.6.4.-) (EC 4.2.99.-) (5'-deoxyribose-5-phosphate lyase Ku70) (5'-dRP lyase Ku70) (70 kDa subunit of Ku antigen) (ATP-dependent DNA helicase 2 subunit 1) (ATP-dependent DNA helicase II 70 kDa subunit) (CTC box-binding factor 75 kDa subunit) (CTC75) (CTCBF) (DNA repair protein XRCC6) (Lupus Ku autoantigen protein p70) (Ku70) (Thyroid-lupus autoantige…	0.630859	1.54849	1.08596e-15	437	201	1545.7	1073.72
DQTIVDPFSSK	Q9UQE7	SMC3	Structural maintenance of chromosomes protein 3 (SMC protein 3) (SMC-3) (Basement membrane-associated chondroitin proteoglycan) (Bamacan) (Chondroitin sulfate proteoglycan 6) (Chromosome-associated polypeptide) (hCAP)	0.630386	1.54798	0.00664166	138	28	193.796	143.881
FNSLNELVDYHR	P62993	GRB2	Growth factor receptor-bound protein 2 (Adapter protein GRB2) (Protein Ash) (SH2/SH3 adapter GRB2)	0.630368	1.54796	0.000136254	219	50	267.101	185.928
ESYSIYIYK	Q96A08	H2BC1	Histone H2B type 1-A (Histone H2B, testis) (TSH2B.1) (hTSH2B) (Testis-specific histone H2B)	0.630338	1.54793	5.9218e-07	391	168	1407.39	789.807
FVYVWDTTSR	Q96DI7	SNRNP40	U5 small nuclear ribonucleoprotein 40 kDa protein (U5 snRNP 40 kDa protein) (U5-40K) (38 kDa-splicing factor) (Prp8-binding protein) (hPRP8BP) (U5 snRNP-specific 40 kDa protein) (WD repeat-containing protein 57)	0.630333	1.54792	6.19365e-11	345	109	462.456	300.884
EIVLADVIDNDSWR	P22234	PAICS	Multifunctional protein ADE2 [Includes: Phosphoribosylaminoimidazole-succinocarboxamide synthase (EC 6.3.2.6) (SAICAR synthetase); Phosphoribosylaminoimidazole carboxylase (EC 4.1.1.21) (AIR carboxylase) (AIRC)]	0.630163	1.54774	1.15403e-07	410	170	733.525	506.888
TEVPPLLLILDR	Q9NRW7	VPS45	Vacuolar protein sorting-associated protein 45 (h-VPS45) (hlVps45)	0.630159	1.54774	7.1482e-09	301	92	137.626	87.6629
VWLQSEK	Q9NZ08	ERAP1	Endoplasmic reticulum aminopeptidase 1 (EC 3.4.11.-) (ARTS-1) (Adipocyte-derived leucine aminopeptidase) (A-LAP) (Aminopeptidase PILS) (Puromycin-insensitive leucyl-specific aminopeptidase) (PILS-AP) (Type 1 tumor necrosis factor receptor shedding aminopeptidase regulator)	0.629988	1.54755	4.43802e-06	197	77	889.135	564.547
MLLIENLR	P16144	ITGB4	Integrin beta-4 (GP150) (CD antigen CD104)	0.629968	1.54753	6.57689e-11	435	200	2315.58	1513.85
NFWVSGLSSTTR	Q15424	SAFB	Scaffold attachment factor B1 (SAF-B) (SAF-B1) (HSP27 estrogen response element-TATA box-binding protein) (HSP27 ERE-TATA-binding protein)	0.629699	1.54724	6.76467e-12	407	164	780.56	505.424
EQEELLAPADGTVELVR	P19971	TYMP	Thymidine phosphorylase (TP) (EC 2.4.2.4) (Gliostatin) (Platelet-derived endothelial cell growth factor) (PD-ECGF) (TdRPase)	0.629447	1.54697	7.83549e-12	437	206	15652.1	11136.7
SVYLGRIV	Q96F25	ALG14	UDP-N-acetylglucosamine transferase subunit ALG14 homolog	0.629359	1.54688	0.00346816	121	69	3302.61	2653.65
LYILLPLDC(UniMod:4)GVPDNLSMADPNIR	Q86WV6	STING1	Stimulator of interferon genes protein (hSTING) (Endoplasmic reticulum interferon stimulator) (ERIS) (Mediator of IRF3 activation) (hMITA) (Transmembrane protein 173)	0.629209	1.54672	4.29879e-08	190	76	505.082	319.965
MSVQPTVSLGGFEITPPVVLR	P06748	NPM1	Nucleophosmin (NPM) (Nucleolar phosphoprotein B23) (Nucleolar protein NO38) (Numatrin)	0.62918	1.54669	1.17671e-17	437	204	8688.12	5628.21
VAGLGTPSFAPYEANVDFEIR	P28340	POLD1	DNA polymerase delta catalytic subunit (EC 2.7.7.7) (3'-5' exodeoxyribonuclease) (EC 3.1.11.-) (DNA polymerase subunit delta p125)	0.62907	1.54657	0.00182786	221	63	479.447	345.367
NQHFEVPFIAFYR	Q7KZ85	SUPT6H	Transcription elongation factor SPT6 (hSPT6) (Histone chaperone suppressor of Ty6) (Tat-cotransactivator 2 protein) (Tat-CT2 protein)	0.628722	1.54619	2.03619e-05	220	62	192.027	121.353
MFLLVGAPK	P06756	ITGAV	Integrin alpha-V (Vitronectin receptor) (Vitronectin receptor subunit alpha) (CD antigen CD51) [Cleaved into: Integrin alpha-V heavy chain; Integrin alpha-V light chain]	0.628716	1.54619	3.32539e-07	361	125	400.552	244.691
EALGHWLGLLNADGWIGR	Q13724	MOGS	Mannosyl-oligosaccharide glucosidase (EC 3.2.1.106) (Processing A-glucosidase I)	0.628366	1.54581	8.76527e-06	211	51	255.714	173.346
DIMLATGK	P49327	FASN	Fatty acid synthase (EC 2.3.1.85) (Type I fatty acid synthase) [Includes: [Acyl-carrier-protein] S-acetyltransferase (EC 2.3.1.38); [Acyl-carrier-protein] S-malonyltransferase (EC 2.3.1.39); 3-oxoacyl-[acyl-carrier-protein] synthase (EC 2.3.1.41); 3-oxoacyl-[acyl-carrier-protein] reductase (EC 1.1.1.100); 3-hydroxyacyl-[acyl-carrier-protein] dehydratase (EC 4.2.1.59); Enoyl-[acyl-carrier-protein]…	0.628344	1.54579	0.000257153	98	54	600.068	452.865
LELSDNIISGGLEVLAEK	Q9BTT0	ANP32E	Acidic leucine-rich nuclear phosphoprotein 32 family member E (LANP-like protein) (LANP-L)	0.628338	1.54578	0.000262453	139	38	305.953	193.315
GLNIILISR	Q3SXM5	HSDL1	Inactive hydroxysteroid dehydrogenase-like protein 1 (Short chain dehydrogenase/reductase family 12C member 3)	0.628219	1.54566	0.00132611	179	41	144.622	92.6236
VLGFSHEEIISMLR	Q7Z406	MYH14	Myosin-14 (Myosin heavy chain 14) (Myosin heavy chain, non-muscle IIc) (Non-muscle myosin heavy chain IIc) (NMHC II-C)	0.628135	1.54557	0.00096158	218	63	214.877	158.127
DAEAWFTSR	P08727	KRT19	Keratin, type I cytoskeletal 19 (Cytokeratin-19) (CK-19) (Keratin-19) (K19)	0.627928	1.54534	0.00685534	336	149	21009.8	12429.8
NHVQPYIPSILEALMVPTSQGFTEVR	Q96TA1	NIBAN2	Protein Niban 2 (Meg-3) (Melanoma invasion by ERK) (MINERVA) (Niban-like protein 1) (Protein FAM129B)	0.627779	1.54518	1.9599e-09	356	137	719.474	457.095
NDVLDSLGISPDLLPEDFVR	Q9UBE0	SAE1	SUMO-activating enzyme subunit 1 (Ubiquitin-like 1-activating enzyme E1A) [Cleaved into: SUMO-activating enzyme subunit 1, N-terminally processed]	0.627561	1.54495	2.77802e-17	434	196	1834.7	1262.06
SVIVGAGYIAVEMAGILSALGSK	P00390	GSR	Glutathione reductase, mitochondrial (GR) (GRase) (EC 1.8.1.7)	0.627518	1.5449	0.00013862	262	58	173.673	100.651
GPILSFASTR	P40937	RFC5	Replication factor C subunit 5 (Activator 1 36 kDa subunit) (A1 36 kDa subunit) (Activator 1 subunit 5) (Replication factor C 36 kDa subunit) (RF-C 36 kDa subunit) (RFC36)	0.627133	1.54449	1.21819e-10	364	106	540.983	356.694
VLVTGAAGQIAYSLLYSIGNGSVFGK	P40925	MDH1	Malate dehydrogenase, cytoplasmic (EC 1.1.1.37) (Cytosolic malate dehydrogenase) (Diiodophenylpyruvate reductase) (EC 1.1.1.96)	0.627128	1.54449	0.00703416	122	29	167.025	102.672
WSMVDVQFVR	Q9P016	THYN1	Thymocyte nuclear protein 1 (Thymocyte protein Thy28)	0.627106	1.54446	0.00109368	163	54	179.847	129.163
YYTPTISR	P49721	PSMB2	Proteasome subunit beta type-2 (Macropain subunit C7-I) (Multicatalytic endopeptidase complex subunit C7-I) (Proteasome component C7-I)	0.627103	1.54446	5.00554e-21	437	206	2265.48	1467.31
PLFLEFPK	P10253	GAA	Lysosomal alpha-glucosidase (EC 3.2.1.20) (Acid maltase) (Aglucosidase alfa) [Cleaved into: 76 kDa lysosomal alpha-glucosidase; 70 kDa lysosomal alpha-glucosidase]	0.626989	1.54434	4.70156e-07	364	150	355.835	215.028
EDISSIEIVGGATR	O95757	HSPA4L	Heat shock 70 kDa protein 4L (Heat shock 70-related protein APG-1) (Heat-shock protein family A member 4-like protein) (HSPA4-like protein) (Osmotic stress protein 94)	0.626431	1.54374	3.6098e-06	371	117	474.01	350.419
LAETQEEISAEVAAK	Q9Y383	LUC7L2	Putative RNA-binding protein Luc7-like 2	0.626419	1.54373	0.00236275	202	50	260.236	176.907
ELAEQTLNNIK	Q92499	DDX1	ATP-dependent RNA helicase DDX1 (EC 3.6.4.13) (DEAD box protein 1) (DEAD box protein retinoblastoma) (DBP-RB)	0.626383	1.54369	1.77144e-07	284	97	269.107	194.34
VAIAALEVLEEENLAENADK	P04181	OAT	Ornithine aminotransferase, mitochondrial (EC 2.6.1.13) (Ornithine delta-aminotransferase) (Ornithine--oxo-acid aminotransferase) [Cleaved into: Ornithine aminotransferase, hepatic form; Ornithine aminotransferase, renal form]	0.626337	1.54364	0.00658531	167	53	366.642	238.114
SEHPGLSIGDTAK	P26583	HMGB2	High mobility group protein B2 (High mobility group protein 2) (HMG-2)	0.626169	1.54346	2.30353e-12	437	206	4078.3	3032.76
RLYPPSAEYPDLR	P12532	CKMT1A	Creatine kinase U-type, mitochondrial (EC 2.7.3.2) (Acidic-type mitochondrial creatine kinase) (Mia-CK) (Ubiquitous mitochondrial creatine kinase) (U-MtCK)	0.626126	1.54342	0.000364318	97	50	415.7	277.955
ILGC(UniMod:4)ELIQAAGILLR	Q9UK58	CCNL1	Cyclin-L1 (Cyclin-L)	0.625921	1.5432	1.6317e-07	397	134	281.341	194.25
LVLC(UniMod:4)EVFK	P15104	GLUL	Glutamine synthetase (GS) (EC 6.3.1.2) (Glutamate--ammonia ligase) (Palmitoyltransferase GLUL) (EC 2.3.1.225)	0.625917	1.54319	4.07624e-05	329	98	783.495	536.945
QAEALRPFGEAPR	P35052	GPC1	Glypican-1 [Cleaved into: Secreted glypican-1]	0.625724	1.54298	0.00829978	114	29	194.828	137.605
LLQEEVTK	Q15063	POSTN	Periostin (PN) (Osteoblast-specific factor 2) (OSF-2)	0.625722	1.54298	0.00494591	109	35	2389.26	1319.39
DPSQIDNNEPYMK	Q13347	EIF3I	Eukaryotic translation initiation factor 3 subunit I (eIF3i) (Eukaryotic translation initiation factor 3 subunit 2) (TGF-beta receptor-interacting protein 1) (TRIP-1) (eIF-3-beta) (eIF3 p36)	0.625631	1.54289	0.00846864	145	45	126.322	94.334
ILPTLEAVAALGNK	Q12905	ILF2	Interleukin enhancer-binding factor 2 (Nuclear factor of activated T-cells 45 kDa)	0.62528	1.54251	7.67349e-19	436	205	1902.58	1376.86
NLPFDFTWK	P52272	HNRNPM	Heterogeneous nuclear ribonucleoprotein M (hnRNP M)	0.624725	1.54192	1.56448e-12	435	204	2605.65	1834.66
LLEPLVTQVTTLVNTNSK	P35221	CTNNA1	Catenin alpha-1 (Alpha E-catenin) (Cadherin-associated protein) (Renal carcinoma antigen NY-REN-13)	0.624599	1.54178	5.02777e-07	355	148	829.149	549.265
GIVEFASK	P23246	SFPQ	Splicing factor, proline- and glutamine-rich (100 kDa DNA-pairing protein) (hPOMp100) (DNA-binding p52/p100 complex, 100 kDa subunit) (Polypyrimidine tract-binding protein-associated-splicing factor) (PSF) (PTB-associated-splicing factor)	0.624546	1.54173	4.22727e-13	431	201	2820.46	1897.09
ALFLYSR	P06756	ITGAV	Integrin alpha-V (Vitronectin receptor) (Vitronectin receptor subunit alpha) (CD antigen CD51) [Cleaved into: Integrin alpha-V heavy chain; Integrin alpha-V light chain]	0.624483	1.54166	1.98892e-09	385	149	822.825	494.101
LIGLSATLPNYEDVATFLR	O75643	SNRNP200	U5 small nuclear ribonucleoprotein 200 kDa helicase (EC 3.6.4.13) (Activating signal cointegrator 1 complex subunit 3-like 1) (BRR2 homolog) (U5 snRNP-specific 200 kDa protein) (U5-200KD)	0.624482	1.54166	8.19012e-18	434	195	1607.23	1084.72
SSLLDDLLTESEDMAQR	O00429	DNM1L	Dynamin-1-like protein (EC 3.6.5.5) (Dnm1p/Vps1p-like protein) (DVLP) (Dynamin family member proline-rich carboxyl-terminal domain less) (Dymple) (Dynamin-like protein) (Dynamin-like protein 4) (Dynamin-like protein IV) (HdynIV) (Dynamin-related protein 1)	0.624271	1.54143	5.79207e-05	255	81	145.928	92.115
GIKPVTLELGGK	P49189	ALDH9A1	4-trimethylaminobutyraldehyde dehydrogenase (TMABA-DH) (TMABALDH) (EC 1.2.1.47) (Aldehyde dehydrogenase E3 isozyme) (Aldehyde dehydrogenase family 9 member A1) (EC 1.2.1.3) (Gamma-aminobutyraldehyde dehydrogenase) (EC 1.2.1.19) (R-aminobutyraldehyde dehydrogenase) [Cleaved into: 4-trimethylaminobutyraldehyde dehydrogenase, N-terminally processed]	0.624163	1.54132	1.81735e-08	362	168	314.676	199.582
IVEVFDIGPK	Q99715	COL12A1	Collagen alpha-1(XII) chain	0.623971	1.54111	3.96638e-05	424	200	2897.17	1324.82
EEYLLLR	P46940	IQGAP1	Ras GTPase-activating-like protein IQGAP1 (p195)	0.623803	1.54093	3.04912e-08	284	101	480.004	294.89
NPEPELLVR	Q14697	GANAB	Neutral alpha-glucosidase AB (EC 3.2.1.207) (Alpha-glucosidase 2) (Glucosidase II subunit alpha)	0.623649	1.54077	6.50391e-22	437	205	2562.83	1695.22
DLGMVTILVQDTDTALK	P34913	EPHX2	Bifunctional epoxide hydrolase 2 [Includes: Cytosolic epoxide hydrolase 2 (CEH) (EC 3.3.2.10) (Epoxide hydratase) (Soluble epoxide hydrolase) (SEH); Lipid-phosphate phosphatase (EC 3.1.3.76)]	0.623347	1.54044	0.00756561	60	23	374.699	226.877
AEINILLC(UniMod:4)GDPGTSK	P33991	MCM4	DNA replication licensing factor MCM4 (EC 3.6.4.12) (CDC21 homolog) (P1-CDC21)	0.623236	1.54033	1.68302e-05	378	93	514.518	345.478
ELETVC(UniMod:4)NDVLSLLDK	Q04917	YWHAH	14-3-3 protein eta (Protein AS1)	0.62322	1.54031	1.16876e-07	236	60	309.507	205.323
ELLQESALIR	Q12931	TRAP1	Heat shock protein 75 kDa, mitochondrial (HSP 75) (TNFR-associated protein 1) (Tumor necrosis factor type 1 receptor-associated protein) (TRAP-1)	0.623161	1.54025	7.64344e-13	352	123	572.19	366.941
SNDPQMVAENFVPPLLDAVLIDYQR	O14980	XPO1	Exportin-1 (Exp1) (Chromosome region maintenance 1 protein homolog)	0.623137	1.54022	1.5675e-05	334	97	225.183	140.888
NKNPAPPIDAVEQILPTLVR	P52292	KPNA2	Importin subunit alpha-1 (Karyopherin subunit alpha-2) (RAG cohort protein 1) (SRP1-alpha)	0.623071	1.54015	9.43536e-07	375	129	277.853	196.399
LGGIGQFLAK	Q08211	DHX9	ATP-dependent RNA helicase A (EC 3.6.4.13) (DEAH box protein 9) (DExH-box helicase 9) (Leukophysin) (LKP) (Nuclear DNA helicase II) (NDH II) (RNA helicase A)	0.623055	1.54013	7.45232e-22	437	206	3418.73	2347.99
VGLSDAFVVVHR	Q6UX71	PLXDC2	Plexin domain-containing protein 2 (Tumor endothelial marker 7-related protein)	0.622808	1.53987	0.00365626	106	49	138.13	83.5673
LAIQEALSMMVGAYSTLEGAQR	Q5VYK3	ECPAS	Proteasome adapter and scaffold protein ECM29 (Ecm29 proteasome adapter and scaffold) (Proteasome-associated protein ECM29 homolog)	0.622795	1.53986	2.49342e-07	350	103	165.082	109.338
GVPALLYTLR	Q8WV74	NUDT8	Mitochondrial coenzyme A diphosphatase NUDT8 (EC 3.6.1.-) (Nucleoside diphosphate-linked moiety X motif 8) (Nudix motif 8)	0.622615	1.53966	3.43214e-05	343	114	185.337	125.21
KHPEVDVLINFASLR	P53396	ACLY	ATP-citrate synthase (EC 2.3.3.8) (ATP-citrate (pro-S-)-lyase) (ACL) (Citrate cleavage enzyme)	0.622604	1.53965	2.53836e-06	367	139	320.042	228.672
C(UniMod:4)LSLSAGQTTLSR	Q9BTE3	MCMBP	Mini-chromosome maintenance complex-binding protein (MCM-BP) (MCM-binding protein)	0.622445	1.53948	3.12884e-07	340	99	385.774	270.1
DGLLPENTFIVGYAR	P11413	G6PD	Glucose-6-phosphate 1-dehydrogenase (G6PD) (EC 1.1.1.49)	0.622401	1.53944	7.06504e-08	297	101	425.654	286.233
VPNNNLPIPER	Q8IUX7	AEBP1	Adipocyte enhancer-binding protein 1 (AE-binding protein 1) (Aortic carboxypeptidase-like protein)	0.622375	1.53941	0.003732	163	86	722.211	284.798
GTEWVDPEDPTVIAENELLGAAAAIEAAAK	Q9Y490	TLN1	Talin-1	0.622125	1.53914	7.64779e-06	290	94	227.584	136.941
WPVAGQIR	P78527	PRKDC	DNA-dependent protein kinase catalytic subunit (DNA-PK catalytic subunit) (DNA-PKcs) (EC 2.7.11.1) (DNPK1) (p460)	0.621652	1.53864	1.24514e-13	434	203	1997.23	1435.68
LVFSALGPTSLR	P16144	ITGB4	Integrin beta-4 (GP150) (CD antigen CD104)	0.621405	1.53837	2.14191e-10	437	205	3818.73	2489.7
FELLTNFPR	O94888	UBXN7	UBX domain-containing protein 7	0.621384	1.53835	1.21254e-07	295	90	359.289	245.2
ADSVVVLLC(UniMod:4)R	Q92900	UPF1	Regulator of nonsense transcripts 1 (EC 3.6.4.12) (EC 3.6.4.13) (ATP-dependent helicase RENT1) (Nonsense mRNA reducing factor 1) (NORF1) (Up-frameshift suppressor 1 homolog) (hUpf1)	0.621263	1.53822	6.35104e-08	268	89	369.467	239.982
FLFSLFGQK	Q13155	AIMP2	Aminoacyl tRNA synthase complex-interacting multifunctional protein 2 (Multisynthase complex auxiliary component p38) (Protein JTV-1)	0.621252	1.53821	2.79482e-08	253	70	739.774	490.852
ANPDPNC(UniMod:4)C(UniMod:4)LGVFGLSLYTTER	P62995	TRA2B	Transformer-2 protein homolog beta (TRA-2 beta) (TRA2-beta) (hTRA2-beta) (Splicing factor, arginine/serine-rich 10) (Transformer-2 protein homolog B)	0.62116	1.53811	1.03618e-10	415	187	1803.98	1203.94
LGVTNTIISHYDGR	P46087	NOP2	Probable 28S rRNA (cytosine(4447)-C(5))-methyltransferase (EC 2.1.1.-) (Nucleolar protein 1) (Nucleolar protein 2 homolog) (Proliferating-cell nucleolar antigen p120) (Proliferation-associated nucleolar protein p120)	0.621097	1.53804	1.63978e-07	358	137	323.642	221.425
AIEENNNFSK	P16949	STMN1	Stathmin (Leukemia-associated phosphoprotein p18) (Metablastin) (Oncoprotein 18) (Op18) (Phosphoprotein p19) (pp19) (Prosolin) (Protein Pr22) (pp17)	0.620877	1.53781	1.43134e-07	235	130	1532.05	1081.64
LFLDFLEEFQSSDGEIK	Q14566	MCM6	DNA replication licensing factor MCM6 (EC 3.6.4.12) (p105MCM)	0.620872	1.5378	0.00518552	226	35	272.018	174.451
VLGVENLR	Q8NE62	CHDH	Choline dehydrogenase, mitochondrial (CDH) (CHD) (EC 1.1.99.1)	0.620702	1.53762	0.000422414	237	86	1535.02	925.064
LFIHESIHDEVVNR	P49419	ALDH7A1	Alpha-aminoadipic semialdehyde dehydrogenase (Alpha-AASA dehydrogenase) (EC 1.2.1.31) (Aldehyde dehydrogenase family 7 member A1) (EC 1.2.1.3) (Antiquitin-1) (Betaine aldehyde dehydrogenase) (EC 1.2.1.8) (Delta1-piperideine-6-carboxylate dehydrogenase) (P6c dehydrogenase)	0.620648	1.53757	0.00145768	159	66	142.774	101.573
YGVIILDEAHER	O43143	DHX15	ATP-dependent RNA helicase DHX15 (EC 3.6.4.13) (ATP-dependent RNA helicase #46) (DEAH box protein 15) (Splicing factor Prp43) (hPrp43)	0.620612	1.53753	9.92898e-16	436	200	1216.03	868.371
PGPGVWDPNWDR	Q96HS1	PGAM5	Serine/threonine-protein phosphatase PGAM5, mitochondrial (EC 3.1.3.16) (Bcl-XL-binding protein v68) (Phosphoglycerate mutase family member 5)	0.620588	1.5375	2.44072e-06	234	45	401.812	267.959
IQDIVGILR	P46087	NOP2	Probable 28S rRNA (cytosine(4447)-C(5))-methyltransferase (EC 2.1.1.-) (Nucleolar protein 1) (Nucleolar protein 2 homolog) (Proliferating-cell nucleolar antigen p120) (Proliferation-associated nucleolar protein p120)	0.620433	1.53734	3.40702e-12	429	189	599.5	400.307
FLVLDEADGLLSQGYSDFINR	Q92499	DDX1	ATP-dependent RNA helicase DDX1 (EC 3.6.4.13) (DEAD box protein 1) (DEAD box protein retinoblastoma) (DBP-RB)	0.620399	1.5373	2.20986e-14	429	195	1150.09	804.76
EPAVGEPAEVTTTVLVR	P05362	ICAM1	Intercellular adhesion molecule 1 (ICAM-1) (Major group rhinovirus receptor) (CD antigen CD54)	0.620239	1.53713	2.33592e-09	435	184	1761.5	1235.93
LTIGSNLSIR	P13010	XRCC5	X-ray repair cross-complementing protein 5 (EC 3.6.4.-) (86 kDa subunit of Ku antigen) (ATP-dependent DNA helicase 2 subunit 2) (ATP-dependent DNA helicase II 80 kDa subunit) (CTC box-binding factor 85 kDa subunit) (CTC85) (CTCBF) (DNA repair protein XRCC5) (Ku80) (Ku86) (Lupus Ku autoantigen protein p86) (Nuclear factor IV) (Thyroid-lupus autoantigen) (TLAA) (X-ray repair complementing defective…	0.620003	1.53688	1.1203e-11	426	186	3348.6	2090.7
RLTVMSLQESGLK	O75369	FLNB	Filamin-B (FLN-B) (ABP-278) (ABP-280 homolog) (Actin-binding-like protein) (Beta-filamin) (Filamin homolog 1) (Fh1) (Filamin-3) (Thyroid autoantigen) (Truncated actin-binding protein) (Truncated ABP)	0.619863	1.53673	6.06984e-09	379	136	410.98	266.831
TFPVLLR	P78527	PRKDC	DNA-dependent protein kinase catalytic subunit (DNA-PK catalytic subunit) (DNA-PKcs) (EC 2.7.11.1) (DNPK1) (p460)	0.619822	1.53669	4.12861e-16	434	200	3098.94	2271.59
GQTLVVQFTVK	P27797	CALR	Calreticulin (CRP55) (Calregulin) (Endoplasmic reticulum resident protein 60) (ERp60) (HACBP) (grp60)	0.619623	1.53647	7.83752e-11	425	192	996.219	641.684
ELWTILLGR	Q5SRE5	NUP188	Nucleoporin NUP188 (hNup188)	0.61947	1.53631	1.39738e-06	309	99	192.584	131.442
LLGASELPIVTPALR	P52292	KPNA2	Importin subunit alpha-1 (Karyopherin subunit alpha-2) (RAG cohort protein 1) (SRP1-alpha)	0.619294	1.53612	1.6694e-08	423	159	1137.52	804.005
DILLLPLQLPR	Q13671	RIN1	Ras and Rab interactor 1 (Ras inhibitor JC99) (Ras interaction/interference protein 1)	0.619241	1.53607	1.343e-07	259	106	329.643	215.187
ENLWLNLTDGSILC(UniMod:4)GR	P45974	USP5	Ubiquitin carboxyl-terminal hydrolase 5 (EC 3.4.19.12) (Deubiquitinating enzyme 5) (Isopeptidase T) (Ubiquitin thioesterase 5) (Ubiquitin-specific-processing protease 5)	0.619029	1.53584	1.42361e-08	341	132	430.995	280.922
GFFIC(UniMod:4)DQPYEPVSPYSC(UniMod:4)K	P07814	EPRS1	Bifunctional glutamate/proline--tRNA ligase (Bifunctional aminoacyl-tRNA synthetase) (Cell proliferation-inducing gene 32 protein) (Glutamatyl-prolyl-tRNA synthetase) [Includes: Glutamate--tRNA ligase (EC 6.1.1.17) (Glutamyl-tRNA synthetase) (GluRS); Proline--tRNA ligase (EC 6.1.1.15) (Prolyl-tRNA synthetase)]	0.618841	1.53564	0.00264503	188	56	240.347	164.712
IFEPILGEGR	P28340	POLD1	DNA polymerase delta catalytic subunit (EC 2.7.7.7) (3'-5' exodeoxyribonuclease) (EC 3.1.11.-) (DNA polymerase subunit delta p125)	0.618786	1.53558	7.58937e-09	300	89	519.536	373.435
TDIQC(UniMod:4)LIPC(UniMod:4)AIDQDPYFR	P23381	WARS1	Tryptophan--tRNA ligase, cytoplasmic (EC 6.1.1.2) (Interferon-induced protein 53) (IFP53) (Tryptophanyl-tRNA synthetase) (TrpRS) (hWRS) [Cleaved into: T1-TrpRS; T2-TrpRS]	0.618783	1.53558	2.31163e-07	397	173	2160.27	1422.19
LAQQYYLVYQEPIPTAQLVQR	P25787	PSMA2	Proteasome subunit alpha type-2 (Macropain subunit C3) (Multicatalytic endopeptidase complex subunit C3) (Proteasome component C3)	0.618552	1.53533	1.24168e-09	324	120	493.801	332.743
VGPLLAC(UniMod:4)IIGTQFR	P05164	MPO	Myeloperoxidase (MPO) (EC 1.11.2.2) [Cleaved into: Myeloperoxidase; 89 kDa myeloperoxidase; 84 kDa myeloperoxidase; Myeloperoxidase light chain; Myeloperoxidase heavy chain]	0.618519	1.5353	0.00903822	206	71	744.498	562.742
SFLLDLLNATGK	O00571	DDX3X	ATP-dependent RNA helicase DDX3X (EC 3.6.4.13) (CAP-Rf) (DEAD box protein 3, X-chromosomal) (DEAD box, X isoform) (DBX) (Helicase-like protein 2) (HLP2)	0.618012	1.53476	3.6336e-14	404	160	932.772	607.556
FPEELTQTFMSC(UniMod:4)NLITGMFQR	P26641	EEF1G	Elongation factor 1-gamma (EF-1-gamma) (eEF-1B gamma)	0.617989	1.53473	1.01943e-07	276	71	474.994	298.854
APFDLFENR	P07900	HSP90AA1	Heat shock protein HSP 90-alpha (EC 3.6.4.10) (Heat shock 86 kDa) (HSP 86) (HSP86) (Lipopolysaccharide-associated protein 2) (LAP-2) (LPS-associated protein 2) (Renal carcinoma antigen NY-REN-38)	0.617915	1.53466	1.31194e-17	437	206	2110.98	1376.26
YLLLLAAGDPR	Q5VYK3	ECPAS	Proteasome adapter and scaffold protein ECM29 (Ecm29 proteasome adapter and scaffold) (Proteasome-associated protein ECM29 homolog)	0.617909	1.53465	2.65744e-06	268	70	307.068	217.885
VENVASSSGPMR	Q13751	LAMB3	Laminin subunit beta-3 (Epiligrin subunit bata) (Kalinin B1 chain) (Kalinin subunit beta) (Laminin B1k chain) (Laminin-5 subunit beta) (Nicein subunit beta)	0.617579	1.5343	3.65664e-06	354	116	698.166	510.28
WLPLGLGLNHLGK	Q13200	PSMD2	26S proteasome non-ATPase regulatory subunit 2 (26S proteasome regulatory subunit RPN1) (26S proteasome regulatory subunit S2) (26S proteasome subunit p97) (Protein 55.11) (Tumor necrosis factor type 1 receptor-associated protein 2)	0.617576	1.5343	1.00254e-06	370	130	281.8	180.154
EC(UniMod:4)LQALEFLHANQVIHR	Q13177	PAK2	Serine/threonine-protein kinase PAK 2 (EC 2.7.11.1) (Gamma-PAK) (PAK65) (S6/H4 kinase) (p21-activated kinase 2) (PAK-2) (p58) [Cleaved into: PAK-2p27 (p27); PAK-2p34 (p34) (C-t-PAK2)]	0.617575	1.53429	0.00146866	196	56	181.678	133.145
VDQIIMAK	P50990	CCT8	T-complex protein 1 subunit theta (TCP-1-theta) (CCT-theta) (Chaperonin containing T-complex polypeptide 1 subunit 8) (Renal carcinoma antigen NY-REN-15)	0.617559	1.53428	1.192e-05	228	59	365.664	240.766
DVFHMVVEVPR	Q15181	PPA1	Inorganic pyrophosphatase (EC 3.6.1.1) (Pyrophosphate phospho-hydrolase) (PPase)	0.617485	1.5342	2.02174e-08	433	197	699.022	504.494
ASMQQQQQLASAR	Q9Y3Y2	CHTOP	Chromatin target of PRMT1 protein (Friend of PRMT1 protein) (Small arginine- and glycine-rich protein) (SRAG)	0.617308	1.53401	8.58481e-08	387	173	349.698	233.053
SFDDPIVQTER	O95757	HSPA4L	Heat shock 70 kDa protein 4L (Heat shock 70-related protein APG-1) (Heat-shock protein family A member 4-like protein) (HSPA4-like protein) (Osmotic stress protein 94)	0.617196	1.53389	1.12337e-08	404	158	1109.53	832.24
RFPVAPLIPYPLITK	P49756	RBM25	RNA-binding protein 25 (Arg/Glu/Asp-rich protein of 120 kDa) (RED120) (Protein S164) (RNA-binding motif protein 25) (RNA-binding region-containing protein 7)	0.617091	1.53378	4.38102e-06	324	113	266.295	170.814
SGLIFYR	P34897	SHMT2	Serine hydroxymethyltransferase, mitochondrial (SHMT) (EC 2.1.2.1) (Glycine hydroxymethyltransferase) (Serine methylase)	0.617035	1.53372	1.57462e-21	437	206	4229.52	2817.44
LGYFLALTGFR	Q6NVY1	HIBCH	3-hydroxyisobutyryl-CoA hydrolase, mitochondrial (EC 3.1.2.4) (3-hydroxyisobutyryl-coenzyme A hydrolase) (HIB-CoA hydrolase) (HIBYL-CoA-H)	0.616676	1.53334	0.00591674	110	31	398.612	256.619
FTNMLGQPGSTALDLFK	O75400	PRPF40A	Pre-mRNA-processing factor 40 homolog A (Fas ligand-associated factor 1) (Formin-binding protein 11) (Formin-binding protein 3) (Huntingtin yeast partner A) (Huntingtin-interacting protein 10) (HIP-10) (Huntingtin-interacting protein A) (Renal carcinoma antigen NY-REN-6)	0.616624	1.53328	0.000349032	187	33	418.737	291.23
AVPVWDVLASGYVSR	P58107	EPPK1	Epiplakin (450 kDa epidermal antigen)	0.616459	1.53311	0.000116782	392	183	3468.2	2545.58
IIPAIWFR	Q969X5	ERGIC1	Endoplasmic reticulum-Golgi intermediate compartment protein 1 (ER-Golgi intermediate compartment 32 kDa protein) (ERGIC-32)	0.616418	1.53306	1.05725e-07	351	138	445.564	301.751
DAEDALHNLDR	O75494	SRSF10	Serine/arginine-rich splicing factor 10 (40 kDa SR-repressor protein) (SRrp40) (FUS-interacting serine-arginine-rich protein 1) (Splicing factor SRp38) (Splicing factor, arginine/serine-rich 13A) (TLS-associated protein with Ser-Arg repeats) (TASR) (TLS-associated protein with SR repeats) (TLS-associated serine-arginine protein) (TLS-associated SR protein)	0.616264	1.5329	5.14552e-08	427	195	1362.57	900.866
LRGEVGLLFTNR	Q9UKD2	MRTO4	mRNA turnover protein 4 homolog (Ribosome assembly factor MRTO4)	0.616156	1.53279	8.5913e-06	220	65	216.405	139.969
DGHNLISLLEVLSGDSLPR	Q15149	PLEC	Plectin (PCN) (PLTN) (Hemidesmosomal protein 1) (HD1) (Plectin-1)	0.616148	1.53278	4.43162e-06	336	107	279.43	191.212
VPGDQTSTIIQELEPGVEYFIR	P24821	TNC	Tenascin (TN) (Cytotactin) (GMEM) (GP 150-225) (Glioma-associated-extracellular matrix antigen) (Hexabrachion) (JI) (Myotendinous antigen) (Neuronectin) (Tenascin-C) (TN-C)	0.615951	1.53257	6.08094e-05	339	156	4834.27	4170.64
VTGVPLSYLLSR	P28340	POLD1	DNA polymerase delta catalytic subunit (EC 2.7.7.7) (3'-5' exodeoxyribonuclease) (EC 3.1.11.-) (DNA polymerase subunit delta p125)	0.615883	1.5325	5.46734e-10	415	155	741.347	491.382
GAYTQVIFLAR	P10253	GAA	Lysosomal alpha-glucosidase (EC 3.2.1.20) (Acid maltase) (Aglucosidase alfa) [Cleaved into: 76 kDa lysosomal alpha-glucosidase; 70 kDa lysosomal alpha-glucosidase]	0.615846	1.53246	4.56639e-11	436	206	1433.78	920.123
YFFTSVSR	P04439	HLA-A	HLA class I histocompatibility antigen, A alpha chain (Human leukocyte antigen A) (HLA-A)	0.615841	1.53245	5.06032e-10	369	165	2461.55	1584.98
ESKDPADETEAD	P16949	STMN1	Stathmin (Leukemia-associated phosphoprotein p18) (Metablastin) (Oncoprotein 18) (Op18) (Phosphoprotein p19) (pp19) (Prosolin) (Protein Pr22) (pp17)	0.615798	1.53241	5.39117e-07	368	123	226.525	160.169
IIALGPTGAQFLSPVIVEIPHFASHGR	P16157	ANK1	Ankyrin-1 (ANK-1) (Ankyrin-R) (Erythrocyte ankyrin)	0.615727	1.53233	0.00264843	168	82	623.839	444.011
SAAMTLNER	Q9NYF8	BCLAF1	Bcl-2-associated transcription factor 1 (Btf) (BCLAF1 and THRAP3 family member 1)	0.615328	1.53191	1.02412e-05	130	38	587.086	408.404
REPWLLPSQHNDIIR	Q14697	GANAB	Neutral alpha-glucosidase AB (EC 3.2.1.207) (Alpha-glucosidase 2) (Glucosidase II subunit alpha)	0.615171	1.53174	1.3639e-09	429	192	1457.36	1089.3
IESLSSQLSNLQK	P20700	LMNB1	Lamin-B1	0.615126	1.53169	1.28767e-10	437	201	2701.81	2173.84
C(UniMod:4)DAIVDLIHDIQIVSTTR	Q8TEM1	NUP210	Nuclear pore membrane glycoprotein 210 (Nuclear pore protein gp210) (Nuclear envelope pore membrane protein POM 210) (POM210) (Nucleoporin Nup210) (Pore membrane protein of 210 kDa)	0.615094	1.53166	6.09929e-11	428	181	833.113	623.505
FLDPNTLER	P58107	EPPK1	Epiplakin (450 kDa epidermal antigen)	0.615004	1.53156	0.000345823	214	94	2331.26	1521.63
HPDSSVNFAEFSK	P26583	HMGB2	High mobility group protein B2 (High mobility group protein 2) (HMG-2)	0.614968	1.53152	5.86611e-06	320	111	321.021	208.03
VLGSILNASTVAAAMC(UniMod:4)MVVTR	P10155	RO60	RNA-binding protein RO60 (60 kDa SS-A/Ro ribonucleoprotein) (60 kDa Ro protein) (60 kDa ribonucleoprotein Ro) (RoRNP) (Ro 60 kDa autoantigen) (Ro60 autoantigen) (Sjoegren syndrome antigen A2) (Sjoegren syndrome type A antigen) (SS-A) (TROVE domain family member 2)	0.614744	1.53129	6.71031e-09	408	166	434.327	277.289
GEGLQLMNLMLR	Q8WYA6	CTNNBL1	Beta-catenin-like protein 1 (Nuclear-associated protein) (NAP) (Testis development protein NYD-SP19)	0.614741	1.53128	5.58641e-09	223	66	318.856	219.062
GPSPFSPVQLHQLR	P51531	SMARCA2	Probable global transcription activator SNF2L2 (EC 3.6.4.-) (ATP-dependent helicase SMARCA2) (BRG1-associated factor 190B) (BAF190B) (Protein brahma homolog) (hBRM) (SNF2-alpha) (SWI/SNF-related matrix-associated actin-dependent regulator of chromatin subfamily A member 2)	0.614728	1.53127	0.00085573	197	58	130.595	87.5836
HLLIGLPSGAILSLPK	Q8N766	EMC1	ER membrane protein complex subunit 1	0.614725	1.53127	7.95178e-14	422	190	261.492	175.883
TFDEIASGFR	P11166	SLC2A1	Solute carrier family 2, facilitated glucose transporter member 1 (Glucose transporter type 1, erythrocyte/brain) (GLUT-1) (HepG2 glucose transporter)	0.614677	1.53122	2.63875e-08	437	206	8840.41	5908.92
PILDPVDFLGLQDK	P22570	FDXR	NADPH:adrenodoxin oxidoreductase, mitochondrial (AR) (Adrenodoxin reductase) (EC 1.18.1.6) (Ferredoxin--NADP(+) reductase) (Ferredoxin reductase)	0.614349	1.53087	1.15359e-06	281	104	525.127	357.283
VAVGELTDEDVK	P49736	MCM2	DNA replication licensing factor MCM2 (EC 3.6.4.12) (Minichromosome maintenance protein 2 homolog) (Nuclear protein BM28)	0.614144	1.53065	7.34489e-07	405	113	635.307	462.748
DAVTYTEHAK	P62805	H4C1	Histone H4	0.614051	1.53055	8.19233e-12	437	206	50034.8	30594.5
DILC(UniMod:4)GAADEVLAVLK	O75643	SNRNP200	U5 small nuclear ribonucleoprotein 200 kDa helicase (EC 3.6.4.13) (Activating signal cointegrator 1 complex subunit 3-like 1) (BRR2 homolog) (U5 snRNP-specific 200 kDa protein) (U5-200KD)	0.613939	1.53043	0.00301837	203	43	143.224	97.0053
VVPPLDEDGR	P24941	CDK2	Cyclin-dependent kinase 2 (EC 2.7.11.22) (Cell division protein kinase 2) (p33 protein kinase)	0.613889	1.53038	4.2815e-09	330	87	389.095	263.379
YASGPLLPTLTAPLLPIPFPLAPGTGR	Q9H6T0	ESRP2	Epithelial splicing regulatory protein 2 (RNA-binding motif protein 35B) (RNA-binding protein 35B)	0.613878	1.53037	0.00753276	147	35	194.765	131.026
FYEQMNGPVAGASR	P29692	EEF1D	Elongation factor 1-delta (EF-1-delta) (Antigen NY-CO-4)	0.613836	1.53032	5.36181e-13	435	201	1254.72	895.893
NVIAPLMTR	Q02809	PLOD1	Procollagen-lysine,2-oxoglutarate 5-dioxygenase 1 (EC 1.14.11.4) (Lysyl hydroxylase 1) (LH1)	0.6137	1.53018	1.08273e-05	328	75	492.744	336.723
TMQTLLSLVR	P00492	HPRT1	Hypoxanthine-guanine phosphoribosyltransferase (HGPRT) (HGPRTase) (EC 2.4.2.8)	0.613567	1.53004	5.12007e-13	437	202	1080.2	776.317
MIDMPVER	Q15287	RNPS1	RNA-binding protein with serine-rich domain 1 (SR-related protein LDC2)	0.61351	1.52998	2.75343e-09	393	156	789.513	512.719
QLAEDFLK	P17844	DDX5	Probable ATP-dependent RNA helicase DDX5 (EC 3.6.4.13) (DEAD box protein 5) (RNA helicase p68)	0.613344	1.5298	1.69719e-07	312	107	511.11	329.269
LSLDGQNIYNAC(UniMod:4)C(UniMod:4)TLR	P26599	PTBP1	Polypyrimidine tract-binding protein 1 (PTB) (57 kDa RNA-binding protein PPTB-1) (Heterogeneous nuclear ribonucleoprotein I) (hnRNP I)	0.613257	1.52971	2.59428e-09	432	197	2575.13	1901.99
LTESINR	P25205	MCM3	DNA replication licensing factor MCM3 (EC 3.6.4.12) (DNA polymerase alpha holoenzyme-associated protein P1) (P1-MCM3) (RLF subunit beta) (p102)	0.613184	1.52963	2.35444e-13	392	137	4934.02	3452.89
YMDLLWR	O75694	NUP155	Nuclear pore complex protein Nup155 (155 kDa nucleoporin) (Nucleoporin Nup155)	0.612905	1.52934	0.000513313	216	43	246.1	163.412
SPLAGDFITMQC(UniMod:4)R	O96019	ACTL6A	Actin-like protein 6A (53 kDa BRG1-associated factor A) (Actin-related protein Baf53a) (ArpNbeta) (BRG1-associated factor 53A) (BAF53A) (INO80 complex subunit K)	0.612888	1.52932	5.13264e-08	430	174	908.686	680.814
DSTFNVFVGK	O95302	FKBP9	Peptidyl-prolyl cis-trans isomerase FKBP9 (PPIase FKBP9) (EC 5.2.1.8) (63 kDa FK506-binding protein) (63 kDa FKBP) (FKBP-63) (FK506-binding protein 9) (FKBP-9) (Rotamase)	0.612706	1.52912	0.00380841	183	53	222.797	159.595
FLSQLEITFR	P61221	ABCE1	ATP-binding cassette sub-family E member 1 (2'-5'-oligoadenylate-binding protein) (HuHP68) (RNase L inhibitor) (Ribonuclease 4 inhibitor) (RNS4I)	0.612634	1.52905	2.07023e-08	351	129	373.465	240.623
ALLAPLVAPEAGEAEPGSQER	Q9H0B6	KLC2	Kinesin light chain 2 (KLC 2)	0.612588	1.529	0.00875753	169	42	263.283	192.913
PDC(UniMod:4)IITC(UniMod:4)DGK	Q01469	FABP5	Fatty acid-binding protein 5 (Epidermal-type fatty acid-binding protein) (E-FABP) (Fatty acid-binding protein, epidermal) (Psoriasis-associated fatty acid-binding protein homolog) (PA-FABP)	0.612452	1.52886	0.0013275	367	182	1415.31	832.966
HIGVC(UniMod:4)ISVANNR	O60506	SYNCRIP	Heterogeneous nuclear ribonucleoprotein Q (hnRNP Q) (Glycine- and tyrosine-rich RNA-binding protein) (GRY-RBP) (NS1-associated protein 1) (Synaptotagmin-binding, cytoplasmic RNA-interacting protein)	0.612312	1.52871	8.81563e-07	383	164	1683.88	1173.72
VFLENVIR	P62805	H4C1	Histone H4	0.612309	1.5287	3.16319e-10	434	205	735134	449427
EC(UniMod:4)GVGVIVTPEQIEEAVEAAINR	P47897	QARS1	Glutamine--tRNA ligase (EC 6.1.1.18) (Glutaminyl-tRNA synthetase) (GlnRS)	0.6123	1.52869	1.54371e-07	375	139	262.27	181.7
NVDMLSELVQEYDEPILK	Q99733	NAP1L4	Nucleosome assembly protein 1-like 4 (Nucleosome assembly protein 2) (NAP-2)	0.612046	1.52843	1.93292e-13	409	160	676.125	447.534
TPHVLVLGSGVYR	P27708	CAD	CAD protein [Includes: Glutamine-dependent carbamoyl-phosphate synthase (EC 6.3.5.5); Aspartate carbamoyltransferase (EC 2.1.3.2); Dihydroorotase (EC 3.5.2.3)]	0.612041	1.52842	1.23273e-09	405	163	375.144	239.333
GFGFVTFENEDVVEK	Q96DH6	MSI2	RNA-binding protein Musashi homolog 2 (Musashi-2)	0.611762	1.52812	0.0053874	107	29	180.95	131.941
LETLGIGQR	Q9NZL9	MAT2B	Methionine adenosyltransferase 2 subunit beta (Methionine adenosyltransferase II beta) (MAT II beta) (Putative dTDP-4-keto-6-deoxy-D-glucose 4-reductase)	0.611728	1.52809	1.47203e-20	432	200	1319.87	915.109
MLLVDELR	P18085	ARF4	ADP-ribosylation factor 4	0.611577	1.52793	0.00153947	234	122	5611.4	3291.17
AVPVWDVLASGYVSGAAR	P58107	EPPK1	Epiplakin (450 kDa epidermal antigen)	0.611363	1.5277	2.12057e-05	429	192	3598.53	2490.2
EEGIDELAK	P78330	PSPH	Phosphoserine phosphatase (PSP) (PSPase) (EC 3.1.3.3) (L-3-phosphoserine phosphatase) (O-phosphoserine phosphohydrolase)	0.611322	1.52766	0.000831149	129	33	521.001	322.791
C(UniMod:4)FNTLTNSFQPSLLGR	P55265	ADAR	Double-stranded RNA-specific adenosine deaminase (DRADA) (EC 3.5.4.37) (136 kDa double-stranded RNA-binding protein) (p136) (Interferon-inducible protein 4) (IFI-4) (K88DSRBP)	0.61129	1.52762	0.000288633	202	46	223.014	147.55
TGPAATTLPDGAAAESLVESSEVAVIGFFK	P07237	P4HB	Protein disulfide-isomerase (PDI) (EC 5.3.4.1) (Cellular thyroid hormone-binding protein) (Prolyl 4-hydroxylase subunit beta) (p55)	0.611253	1.52759	1.62328e-11	435	201	1539.49	1041.09
LTTDFGNAEK	P02786	TFRC	Transferrin receptor protein 1 (TR) (TfR) (TfR1) (Trfr) (T9) (p90) (CD antigen CD71) [Cleaved into: Transferrin receptor protein 1, serum form (sTfR)]	0.61118	1.52751	0.00316574	254	42	483.639	296.845
GFAFVQYVNER	P07910	HNRNPC	Heterogeneous nuclear ribonucleoproteins C1/C2 (hnRNP C1/C2)	0.611038	1.52736	1.85737e-18	437	206	16141.9	11270.7
DYLPLVLGPTAMR	P05164	MPO	Myeloperoxidase (MPO) (EC 1.11.2.2) [Cleaved into: Myeloperoxidase; 89 kDa myeloperoxidase; 84 kDa myeloperoxidase; Myeloperoxidase light chain; Myeloperoxidase heavy chain]	0.610942	1.52726	0.000948648	386	169	3279.58	2354.09
SATLLQLITK	O00429	DNM1L	Dynamin-1-like protein (EC 3.6.5.5) (Dnm1p/Vps1p-like protein) (DVLP) (Dynamin family member proline-rich carboxyl-terminal domain less) (Dymple) (Dynamin-like protein) (Dynamin-like protein 4) (Dynamin-like protein IV) (HdynIV) (Dynamin-related protein 1)	0.610894	1.5272	0.00195848	191	57	148.16	96.4438
YLTLDGFDAMFR	Q7L576	CYFIP1	Cytoplasmic FMR1-interacting protein 1 (Specifically Rac1-associated protein 1) (Sra-1) (p140sra-1)	0.610835	1.52714	5.6599e-12	380	164	377.043	259.867
QGALIASALIMIQQTEITC(UniMod:4)PK	Q99460	PSMD1	26S proteasome non-ATPase regulatory subunit 1 (26S proteasome regulatory subunit RPN2) (26S proteasome regulatory subunit S1) (26S proteasome subunit p112)	0.610809	1.52712	0.00400829	98	31	202.475	139.746
SGPFGQLFR	Q9BUF5	TUBB6	Tubulin beta-6 chain (Tubulin beta class V)	0.610746	1.52705	1.0675e-05	175	58	507.712	341.441
YDPSLTFSENVDLTEPIISR	P49736	MCM2	DNA replication licensing factor MCM2 (EC 3.6.4.12) (Minichromosome maintenance protein 2 homolog) (Nuclear protein BM28)	0.610553	1.52684	2.10541e-05	390	94	1136.77	851.15
FGFPAFSGISR	P53004	BLVRA	Biliverdin reductase A (BVR A) (EC 1.3.1.24) (Biliverdin-IX alpha-reductase)	0.61054	1.52683	2.27293e-11	421	190	1018.88	613.864
TNLIFLSGNR	Q9BTE6	AARSD1	Alanyl-tRNA editing protein Aarsd1 (Alanyl-tRNA synthetase domain-containing protein 1)	0.610372	1.52665	0.0004731	205	49	244.816	159.026
YFGGTEDR	Q16658	FSCN1	Fascin (55 kDa actin-bundling protein) (Singed-like protein) (p55)	0.610314	1.52659	1.77432e-18	432	196	3632.76	2356.52
SMYEEEINETR	P20700	LMNB1	Lamin-B1	0.61022	1.52649	1.72411e-10	436	191	1561.13	1259.5
AEPVEVVAPR	P09874	PARP1	Poly [ADP-ribose] polymerase 1 (PARP-1) (EC 2.4.2.30) (ADP-ribosyltransferase diphtheria toxin-like 1) (ARTD1) (DNA ADP-ribosyltransferase PARP1) (EC 2.4.2.-) (NAD(+) ADP-ribosyltransferase 1) (ADPRT 1) (Poly[ADP-ribose] synthase 1) (Protein poly-ADP-ribosyltransferase PARP1) (EC 2.4.2.-)	0.610194	1.52646	1.5295e-08	435	198	1883.78	1415.22
GVTFNVTTVDTK	O00299	CLIC1	Chloride intracellular channel protein 1 (Chloride channel ABP) (Nuclear chloride ion channel 27) (NCC27) (Regulatory nuclear chloride ion channel protein) (hRNCC)	0.61006	1.52632	2.66404e-12	431	192	634.24	425.218
QNTFLVLR	Q6PI48	DARS2	Aspartate--tRNA ligase, mitochondrial (EC 6.1.1.12) (Aspartyl-tRNA synthetase) (AspRS)	0.609883	1.52614	0.00566541	160	34	132.395	97.3383
NQVAMNPTNTIFDAK	P54652	HSPA2	Heat shock-related 70 kDa protein 2 (Heat shock 70 kDa protein 2)	0.609807	1.52605	0.000320117	287	97	454.69	300.685
GYSIPFMGSDVSVVR	Q8NBX0	SCCPDH	Saccharopine dehydrogenase-like oxidoreductase (EC 1.-.-.-)	0.609748	1.52599	0.00762706	92	26	198.607	135.911
IVMFTIDIGEAPK	Q15363	TMED2	Transmembrane emp24 domain-containing protein 2 (Membrane protein p24A) (p24) (p24 family protein beta-1) (p24beta1)	0.609683	1.52592	1.57874e-07	415	182	582.923	394.796
DLEIMQILTR	P55210	CASP7	Caspase-7 (CASP-7) (EC 3.4.22.60) (Apoptotic protease Mch-3) (CMH-1) (ICE-like apoptotic protease 3) (ICE-LAP3) [Cleaved into: Caspase-7 subunit p20; Caspase-7 subunit p11]	0.609586	1.52582	3.23527e-06	233	65	400.123	268.466
ALFARPDLLLLDEPTNMLDVR	Q9NUQ8	ABCF3	ATP-binding cassette sub-family F member 3	0.608909	1.52511	6.75216e-08	283	102	276.953	182.537
FSMVLPEVEAALAEIPGVR	Q96CN7	ISOC1	Isochorismatase domain-containing protein 1	0.608882	1.52508	2.67771e-10	427	192	763.486	533.027
DELLAQHAAGALGLPDLVAVLTR	P58107	EPPK1	Epiplakin (450 kDa epidermal antigen)	0.608791	1.52498	2.49644e-05	409	160	877.724	603.67
APFAAPSPFAELVLPPQQ	P19971	TYMP	Thymidine phosphorylase (TP) (EC 2.4.2.4) (Gliostatin) (Platelet-derived endothelial cell growth factor) (PD-ECGF) (TdRPase)	0.608656	1.52484	7.82577e-09	424	201	25913.8	17821.9
VFSLSSEFK	O75643	SNRNP200	U5 small nuclear ribonucleoprotein 200 kDa helicase (EC 3.6.4.13) (Activating signal cointegrator 1 complex subunit 3-like 1) (BRR2 homolog) (U5 snRNP-specific 200 kDa protein) (U5-200KD)	0.608323	1.52449	7.76288e-08	253	88	495.076	318.682
YIHLENLLAR	Q2TAY7	SMU1	WD40 repeat-containing protein SMU1 (Smu-1 suppressor of mec-8 and unc-52 protein homolog) [Cleaved into: WD40 repeat-containing protein SMU1, N-terminally processed]	0.608122	1.52427	9.43125e-12	433	202	1205.83	891.804
NVLITDFFGSVR	Q92643	PIGK	GPI-anchor transamidase (GPI transamidase) (EC 3.-.-.-) (GPI8 homolog) (hGPI8) (Phosphatidylinositol-glycan biosynthesis class K protein) (PIG-K)	0.608096	1.52425	3.65134e-13	406	176	389.829	268.731
APSPLYSVEFSEEPFGVIVR	P10253	GAA	Lysosomal alpha-glucosidase (EC 3.2.1.20) (Acid maltase) (Aglucosidase alfa) [Cleaved into: 76 kDa lysosomal alpha-glucosidase; 70 kDa lysosomal alpha-glucosidase]	0.60773	1.52386	9.55855e-05	226	90	1984.96	1309.13
EAEQILATAVYQAK	Q9NPJ6	MED4	Mediator of RNA polymerase II transcription subunit 4 (Activator-recruited cofactor 36 kDa component) (ARC36) (Mediator complex subunit 4) (TRAP/SMCC/PC2 subunit p36 subunit) (Vitamin D3 receptor-interacting protein complex 36 kDa component) (DRIP36)	0.607665	1.52379	0.00559904	96	32	182.038	124.299
EIFNFVLK	P78527	PRKDC	DNA-dependent protein kinase catalytic subunit (DNA-PK catalytic subunit) (DNA-PKcs) (EC 2.7.11.1) (DNPK1) (p460)	0.607521	1.52364	1.43242e-12	434	193	839.351	620.699
YMEAFKPFLGIGLK	Q14974	KPNB1	Importin subunit beta-1 (Importin-90) (Karyopherin subunit beta-1) (Nuclear factor p97) (Pore targeting complex 97 kDa subunit) (PTAC97)	0.607465	1.52358	0.000190802	214	64	189.082	135.595
FYEAFSK	P08238	HSP90AB1	Heat shock protein HSP 90-beta (HSP 90) (Heat shock 84 kDa) (HSP 84) (HSP84)	0.607459	1.52357	4.56802e-20	432	202	2706.57	1834.43
LIISELR	P61289	PSME3	Proteasome activator complex subunit 3 (11S regulator complex subunit gamma) (REG-gamma) (Activator of multicatalytic protease subunit 3) (Ki nuclear autoantigen) (Proteasome activator 28 subunit gamma) (PA28g) (PA28gamma)	0.607346	1.52345	1.59073e-18	431	195	1848	1185.55
NTVELLVEDK	O75369	FLNB	Filamin-B (FLN-B) (ABP-278) (ABP-280 homolog) (Actin-binding-like protein) (Beta-filamin) (Filamin homolog 1) (Fh1) (Filamin-3) (Thyroid autoantigen) (Truncated actin-binding protein) (Truncated ABP)	0.607255	1.52336	5.97776e-15	433	204	967.822	667.937
EIEDFDSLEALR	P46060	RANGAP1	Ran GTPase-activating protein 1 (RanGAP1)	0.607248	1.52335	1.45494e-06	289	85	332.86	220.518
WMGIAFR	Q9BUJ2	HNRNPUL1	Heterogeneous nuclear ribonucleoprotein U-like protein 1 (Adenovirus early region 1B-associated protein 5) (E1B-55 kDa-associated protein 5) (E1B-AP5)	0.607083	1.52318	7.04545e-11	418	165	917.023	613.125
TIVFVETK	P17844	DDX5	Probable ATP-dependent RNA helicase DDX5 (EC 3.6.4.13) (DEAD box protein 5) (RNA helicase p68)	0.607061	1.52315	4.48692e-12	404	167	1242.45	835.012
FTVLLMPNGPMR	Q9UQ80	PA2G4	Proliferation-associated protein 2G4 (Cell cycle protein p38-2G4 homolog) (hG4-1) (ErbB3-binding protein 1)	0.60694	1.52303	1.70581e-13	437	200	2204.48	1545.59
MQQNIQELEEQLEEEESAR	P35579	MYH9	Myosin-9 (Cellular myosin heavy chain, type A) (Myosin heavy chain 9) (Myosin heavy chain, non-muscle IIa) (Non-muscle myosin heavy chain A) (NMMHC-A) (Non-muscle myosin heavy chain IIa) (NMMHC II-a) (NMMHC-IIA)	0.606886	1.52297	2.07033e-05	379	149	1069.1	747.544
IAIPGLAGAGNSVLLVSNLNPER	P26599	PTBP1	Polypyrimidine tract-binding protein 1 (PTB) (57 kDa RNA-binding protein PPTB-1) (Heterogeneous nuclear ribonucleoprotein I) (hnRNP I)	0.606795	1.52287	1.94695e-20	437	206	8976.14	6372.49
VNQPASFAIR	O75369	FLNB	Filamin-B (FLN-B) (ABP-278) (ABP-280 homolog) (Actin-binding-like protein) (Beta-filamin) (Filamin homolog 1) (Fh1) (Filamin-3) (Thyroid autoantigen) (Truncated actin-binding protein) (Truncated ABP)	0.606699	1.52277	4.54411e-15	435	201	1748.45	1153.38
QPLALNVAYR	Q12905	ILF2	Interleukin enhancer-binding factor 2 (Nuclear factor of activated T-cells 45 kDa)	0.606549	1.52261	1.03417e-25	437	206	4463.87	3122.83
VLELVSITANK	P34897	SHMT2	Serine hydroxymethyltransferase, mitochondrial (SHMT) (EC 2.1.2.1) (Glycine hydroxymethyltransferase) (Serine methylase)	0.606528	1.52259	9.19464e-15	431	192	862.363	598.872
LNFELTDALK	P23786	CPT2	Carnitine O-palmitoyltransferase 2, mitochondrial (EC 2.3.1.21) (Carnitine palmitoyltransferase II) (CPT II)	0.606501	1.52256	3.38476e-05	179	67	382.701	254.687
DVVQAYPEVR	Q08211	DHX9	ATP-dependent RNA helicase A (EC 3.6.4.13) (DEAH box protein 9) (DExH-box helicase 9) (Leukophysin) (LKP) (Nuclear DNA helicase II) (NDH II) (RNA helicase A)	0.606365	1.52242	6.14073e-18	437	206	3393.21	2296.12
IGQGASGTVFTATDVALGQEVAIK	Q13177	PAK2	Serine/threonine-protein kinase PAK 2 (EC 2.7.11.1) (Gamma-PAK) (PAK65) (S6/H4 kinase) (p21-activated kinase 2) (PAK-2) (p58) [Cleaved into: PAK-2p27 (p27); PAK-2p34 (p34) (C-t-PAK2)]	0.606359	1.52241	0.00660539	96	28	250.664	174.653
PFLLPVEAVYSVPGR	P49411	TUFM	Elongation factor Tu, mitochondrial (EF-Tu) (P43)	0.606177	1.52222	1.07238e-07	320	130	616.174	396.118
QLESMIR	Q14566	MCM6	DNA replication licensing factor MCM6 (EC 3.6.4.12) (p105MCM)	0.606049	1.52208	1.38716e-07	292	97	2877.73	2079.3
GEDNIDFMPTILSR	P33992	MCM5	DNA replication licensing factor MCM5 (EC 3.6.4.12) (CDC46 homolog) (P1-CDC46)	0.605638	1.52165	0.00898413	118	24	423.238	279.115
TYQELLVNQNPIAQPLASR	Q9NX24	NHP2	H/ACA ribonucleoprotein complex subunit 2 (Nucleolar protein family A member 2) (snoRNP protein NHP2)	0.605453	1.52146	0.000287567	190	63	284.853	194.338
FPEDGPELEEILTQLATADAR	Q9NY33	DPP3	Dipeptidyl peptidase 3 (EC 3.4.14.4) (Dipeptidyl aminopeptidase III) (Dipeptidyl arylamidase III) (Dipeptidyl peptidase III) (DPP III) (Enkephalinase B)	0.605436	1.52144	4.85584e-10	422	191	820.868	586.55
LYYFQYPC(UniMod:4)YQEGLR	Q9NRW3	APOBEC3C	DNA dC->dU-editing enzyme APOBEC-3C (A3C) (EC 3.5.4.38) (APOBEC1-like) (Phorbolin I)	0.605388	1.52139	1.47323e-05	351	99	606.707	403.822
VTLEIAILSR	Q96RG2	PASK	PAS domain-containing serine/threonine-protein kinase (PAS-kinase) (PASKIN) (hPASK) (EC 2.7.11.1)	0.605379	1.52138	0.000642781	146	54	354.454	248.704
LYLDPGLR	O60568	PLOD3	Multifunctional procollagen lysine hydroxylase and glycosyltransferase LH3 [Includes: Procollagen-lysine,2-oxoglutarate 5-dioxygenase 3 (EC 1.14.11.4) (Lysyl hydroxylase 3) (LH3); Procollagen glycosyltransferase (EC 2.4.1.50) (EC 2.4.1.66) (Galactosylhydroxylysine-glucosyltransferase) (Procollagen galactosyltransferase) (Procollagen glucosyltransferase)]	0.605268	1.52126	1.89948e-07	282	77	768.661	509.236
KVPGVTAIELDEDTGTFR	P51114	FXR1	Fragile X mental retardation syndrome-related protein 1 (hFXR1p)	0.605198	1.52119	1.41487e-10	430	191	768.015	546.638
YLDLHDC(UniMod:4)YLK	Q12874	SF3A3	Splicing factor 3A subunit 3 (SF3a60) (Spliceosome-associated protein 61) (SAP 61)	0.605123	1.52111	1.01503e-05	315	118	147.201	109.573
TLLEGSGLESIISIIHSSLAEPR	P49327	FASN	Fatty acid synthase (EC 2.3.1.85) (Type I fatty acid synthase) [Includes: [Acyl-carrier-protein] S-acetyltransferase (EC 2.3.1.38); [Acyl-carrier-protein] S-malonyltransferase (EC 2.3.1.39); 3-oxoacyl-[acyl-carrier-protein] synthase (EC 2.3.1.41); 3-oxoacyl-[acyl-carrier-protein] reductase (EC 1.1.1.100); 3-hydroxyacyl-[acyl-carrier-protein] dehydratase (EC 4.2.1.59); Enoyl-[acyl-carrier-protein]…	0.605067	1.52105	6.00606e-08	410	161	562.95	358.698
LLGSTIPLC(UniMod:4)SAQWER	P50416	CPT1A	Carnitine O-palmitoyltransferase 1, liver isoform (CPT1-L) (EC 2.3.1.21) (Carnitine O-palmitoyltransferase I, liver isoform) (CPT I) (CPTI-L) (Carnitine palmitoyltransferase 1A)	0.605017	1.521	0.00231218	160	55	345.264	249.869
PISIPTNLVSLFSR	Q86TB9	PATL1	Protein PAT1 homolog 1 (PAT1-like protein 1) (Protein PAT1 homolog b) (Pat1b) (hPat1b)	0.604912	1.52089	2.60722e-09	297	76	276.863	186.378
GYHPPSAYYAVSQLR	Q13751	LAMB3	Laminin subunit beta-3 (Epiligrin subunit bata) (Kalinin B1 chain) (Kalinin subunit beta) (Laminin B1k chain) (Laminin-5 subunit beta) (Nicein subunit beta)	0.60446	1.52041	2.19356e-05	307	108	809.617	593.641
TGLFTPDLAFEAIVK	P50570	DNM2	Dynamin-2 (EC 3.6.5.5)	0.604377	1.52032	8.12486e-05	139	42	292.24	195.917
YLIANATNPESK	P27348	YWHAQ	14-3-3 protein theta (14-3-3 protein T-cell) (14-3-3 protein tau) (Protein HS1)	0.604352	1.5203	2.87635e-13	419	177	684.878	465.518
ESILGVFPR	Q8NGK3	OR52K2	Olfactory receptor 52K2 (Olfactory receptor OR11-7)	0.604245	1.52018	1.52967e-10	206	78	1503.66	1029.66
AALAGGTTMIIDHVVPEPGTSLLAAFDQWR	Q16555	DPYSL2	Dihydropyrimidinase-related protein 2 (DRP-2) (Collapsin response mediator protein 2) (CRMP-2) (N2A3) (Unc-33-like phosphoprotein 2) (ULIP-2)	0.604177	1.52011	0.000954019	236	91	511.21	349.775
ELYLFDVLR	P08243	ASNS	Asparagine synthetase [glutamine-hydrolyzing] (EC 6.3.5.4) (Cell cycle control protein TS11) (Glutamine-dependent asparagine synthetase)	0.604151	1.52008	8.04606e-11	400	159	383.15	259.293
LGAFFLER	Q9BRX5	GINS3	DNA replication complex GINS protein PSF3 (GINS complex subunit 3)	0.604025	1.51995	1.85525e-05	377	120	502.372	345.637
ILEFIAVSQLR	P36776	LONP1	Lon protease homolog, mitochondrial (EC 3.4.21.53) (LONHs) (Lon protease-like protein) (LONP) (Mitochondrial ATP-dependent protease Lon) (Serine protease 15)	0.603766	1.51968	1.77797e-09	409	173	345.051	222.093
ESVPEFPLSPPK	P16949	STMN1	Stathmin (Leukemia-associated phosphoprotein p18) (Metablastin) (Oncoprotein 18) (Op18) (Phosphoprotein p19) (pp19) (Prosolin) (Protein Pr22) (pp17)	0.603722	1.51963	1.42761e-06	386	126	770.032	560.413
VVYSAFLMATPR	Q15029	EFTUD2	116 kDa U5 small nuclear ribonucleoprotein component (Elongation factor Tu GTP-binding domain-containing protein 2) (SNU114 homolog) (hSNU114) (U5 snRNP-specific protein, 116 kDa) (U5-116 kDa)	0.603571	1.51947	2.31065e-12	434	177	570.898	390.985
AFIPAIDSFGFETDLR	Q15029	EFTUD2	116 kDa U5 small nuclear ribonucleoprotein component (Elongation factor Tu GTP-binding domain-containing protein 2) (SNU114 homolog) (hSNU114) (U5 snRNP-specific protein, 116 kDa) (U5-116 kDa)	0.603544	1.51944	3.45954e-14	424	175	615.76	424.572
TLAVSGLGVVGR	P11388	TOP2A	DNA topoisomerase 2-alpha (EC 5.6.2.2) (DNA topoisomerase II, alpha isozyme)	0.603517	1.51942	7.74648e-05	369	87	570.825	412.836
TLSYLLPAIVHINHQPFLER	P17844	DDX5	Probable ATP-dependent RNA helicase DDX5 (EC 3.6.4.13) (DEAD box protein 5) (RNA helicase p68)	0.603447	1.51934	1.0606e-08	366	130	630.419	408.968
DLDVAILVGSMPR	P40925	MDH1	Malate dehydrogenase, cytoplasmic (EC 1.1.1.37) (Cytosolic malate dehydrogenase) (Diiodophenylpyruvate reductase) (EC 1.1.1.96)	0.603177	1.51906	2.23789e-17	435	204	2222.55	1501.64
LSEADIR	P19971	TYMP	Thymidine phosphorylase (TP) (EC 2.4.2.4) (Gliostatin) (Platelet-derived endothelial cell growth factor) (PD-ECGF) (TdRPase)	0.603108	1.51899	1.66074e-14	429	204	25554.9	18616.9
IVSQLLTLMDGLK	P55072	VCP	Transitional endoplasmic reticulum ATPase (TER ATPase) (EC 3.6.4.6) (15S Mg(2+)-ATPase p97 subunit) (Valosin-containing protein) (VCP)	0.602972	1.51884	2.31695e-21	436	203	1975.99	1284.45
LVIITAGAR	P00338	LDHA	L-lactate dehydrogenase A chain (LDH-A) (EC 1.1.1.27) (Cell proliferation-inducing gene 19 protein) (LDH muscle subunit) (LDH-M) (Renal carcinoma antigen NY-REN-59)	0.602798	1.51866	3.24466e-22	437	206	17541.8	10989.9
GLLDDLR	Q07065	CKAP4	Cytoskeleton-associated protein 4 (63-kDa cytoskeleton-linking membrane protein) (Climp-63) (p63)	0.602397	1.51824	2.65911e-13	435	202	1544.96	1040.62
MIFVGIK	P99999	CYCS	Cytochrome c	0.60239	1.51823	4.43168e-08	421	182	1175.75	778.175
QGIVPPGLTENELWR	Q9H9B4	SFXN1	Sideroflexin-1	0.602343	1.51818	1.57563e-11	421	187	658.201	461.459
SSLTLGLFR	P33527	ABCC1	Multidrug resistance-associated protein 1 (EC 7.6.2.2) (ATP-binding cassette sub-family C member 1) (Glutathione-S-conjugate-translocating ATPase ABCC1) (EC 7.6.2.3) (Leukotriene C(4) transporter) (LTC4 transporter)	0.602319	1.51816	0.00737752	189	36	407.773	282.05
TTISVAHLLAAR	Q8NCA5	FAM98A	Protein FAM98A	0.602076	1.5179	0.000142083	295	109	158.094	115.422
SVDEVFDEVVQIFDK	P30085	CMPK1	UMP-CMP kinase (EC 2.7.4.14) (Deoxycytidylate kinase) (CK) (dCMP kinase) (Nucleoside-diphosphate kinase) (EC 2.7.4.6) (Uridine monophosphate/cytidine monophosphate kinase) (UMP/CMP kinase) (UMP/CMPK)	0.601962	1.51778	1.32612e-09	430	190	425.044	308.804
GYAFVTFC(UniMod:4)TK	O60506	SYNCRIP	Heterogeneous nuclear ribonucleoprotein Q (hnRNP Q) (Glycine- and tyrosine-rich RNA-binding protein) (GRY-RBP) (NS1-associated protein 1) (Synaptotagmin-binding, cytoplasmic RNA-interacting protein)	0.601816	1.51763	6.16624e-19	434	204	1653.92	1162.34
KLFIGGLSFETTEESLR	P22626	HNRNPA2B1	Heterogeneous nuclear ribonucleoproteins A2/B1 (hnRNP A2/B1)	0.601746	1.51755	3.47077e-13	437	205	3859.54	2663.38
LSEIDVSSEGVK	Q96C19	EFHD2	EF-hand domain-containing protein D2 (Swiprosin-1)	0.601677	1.51748	1.66028e-15	437	204	2139.38	1575.33
LGLPGDEVDNK	P78527	PRKDC	DNA-dependent protein kinase catalytic subunit (DNA-PK catalytic subunit) (DNA-PKcs) (EC 2.7.11.1) (DNPK1) (p460)	0.601649	1.51745	3.04612e-09	358	114	477.371	322.779
PSGLLAQER	Q9Y2W1	THRAP3	Thyroid hormone receptor-associated protein 3 (BCLAF1 and THRAP3 family member 2) (Thyroid hormone receptor-associated protein complex 150 kDa component) (Trap150)	0.601604	1.5174	3.17683e-08	341	132	418.426	246.205
QFTELLSDIGFAR	Q6P158	DHX57	Putative ATP-dependent RNA helicase DHX57 (EC 3.6.4.13) (DEAH box protein 57)	0.601576	1.51737	1.87074e-05	133	53	208.628	146.373
VSADSFVR	Q9Y248	GINS2	DNA replication complex GINS protein PSF2 (GINS complex subunit 2)	0.601391	1.51718	2.85094e-06	345	85	758.044	531.325
VLAVTAIR	P22102	GART	Trifunctional purine biosynthetic protein adenosine-3 [Includes: Phosphoribosylamine--glycine ligase (EC 6.3.4.13) (Glycinamide ribonucleotide synthetase) (GARS) (Phosphoribosylglycinamide synthetase); Phosphoribosylformylglycinamidine cyclo-ligase (EC 6.3.3.1) (AIR synthase) (AIRS) (Phosphoribosyl-aminoimidazole synthetase); Phosphoribosylglycinamide formyltransferase (EC 2.1.2.2) (5'-phosphorib…	0.601016	1.51678	3.68325e-19	418	175	2440.66	1684.89
HLNPGLQLYR	Q15057	ACAP2	Arf-GAP with coiled-coil, ANK repeat and PH domain-containing protein 2 (Centaurin-beta-2) (Cnt-b2)	0.600941	1.51671	4.37626e-06	305	106	442.625	313.73
GFQFVSSSLPDIC(UniMod:4)YR	P62633	CNBP	CCHC-type zinc finger nucleic acid binding protein (Cellular nucleic acid-binding protein) (CNBP) (Zinc finger protein 9)	0.600699	1.51645	1.43967e-10	431	200	1833.57	1290.31
IFGPIWNR	P11413	G6PD	Glucose-6-phosphate 1-dehydrogenase (G6PD) (EC 1.1.1.49)	0.600627	1.51638	1.46697e-08	390	145	927.113	541.282
GTAYVVYEDIFDAK	Q9Y3B4	SF3B6	Splicing factor 3B subunit 6 (Pre-mRNA branch site protein p14) (SF3b 14 kDa subunit) (SF3B14a) (Spliceosome-associated protein, 14-kDa) (Splicing factor 3b, subunit 6, 14kDa)	0.600377	1.51611	0.00427137	187	63	286.082	188.833
VLGMDPLPSK	Q12906	ILF3	Interleukin enhancer-binding factor 3 (Double-stranded RNA-binding protein 76) (DRBP76) (M-phase phosphoprotein 4) (MPP4) (Nuclear factor associated with dsRNA) (NFAR) (Nuclear factor of activated T-cells 90 kDa) (NF-AT-90) (Translational control protein 80) (TCP80)	0.600323	1.51606	1.14701e-17	437	204	2766.01	1960.94
EVMLDAALALAAEISSK	Q13011	ECH1	Delta(3,5)-Delta(2,4)-dienoyl-CoA isomerase, mitochondrial (EC 5.3.3.-)	0.600098	1.51582	0.000535756	223	61	127.322	83.4359
C(UniMod:4)IESLIAVFQK	P31949	S100A11	Protein S100-A11 (Calgizzarin) (Metastatic lymph node gene 70 protein) (MLN 70) (Protein S100-C) (S100 calcium-binding protein A11) [Cleaved into: Protein S100-A11, N-terminally processed]	0.600063	1.51578	3.02589e-11	437	206	6080.36	3950.13
ALLFIPR	P08238	HSP90AB1	Heat shock protein HSP 90-beta (HSP 90) (Heat shock 84 kDa) (HSP 84) (HSP84)	0.600006	1.51572	3.65871e-31	437	206	37699.1	24822.1
HHISIAEIYETELVDIEK	P54920	NAPA	Alpha-soluble NSF attachment protein (SNAP-alpha) (N-ethylmaleimide-sensitive factor attachment protein alpha)	0.599967	1.51568	0.00416382	161	48	215.443	143.853
TDDLVYLNVMELVR	Q14289	PTK2B	Protein-tyrosine kinase 2-beta (EC 2.7.10.2) (Calcium-dependent tyrosine kinase) (CADTK) (Calcium-regulated non-receptor proline-rich tyrosine kinase) (Cell adhesion kinase beta) (CAK-beta) (CAKB) (Focal adhesion kinase 2) (FADK 2) (Proline-rich tyrosine kinase 2) (Related adhesion focal tyrosine kinase) (RAFTK)	0.599748	1.51545	0.00104305	116	40	204.497	128.719
GIAYVEFVDVSSVPLAIGLTGQR	Q14498	RBM39	RNA-binding protein 39 (CAPER alpha) (CAPERalpha) (Hepatocellular carcinoma protein 1) (RNA-binding motif protein 39) (RNA-binding region-containing protein 2) (Splicing factor HCC1)	0.599652	1.51535	2.57287e-10	381	142	650.378	443.282
ESDLNGAQIK	P20700	LMNB1	Lamin-B1	0.599647	1.51535	0.00605393	79	26	313.181	217.353
VPTWGPLR	Q12906	ILF3	Interleukin enhancer-binding factor 3 (Double-stranded RNA-binding protein 76) (DRBP76) (M-phase phosphoprotein 4) (MPP4) (Nuclear factor associated with dsRNA) (NFAR) (Nuclear factor of activated T-cells 90 kDa) (NF-AT-90) (Translational control protein 80) (TCP80)	0.599158	1.51483	9.91447e-15	437	206	3213.09	2226.65
ITVDELK	Q96AY3	FKBP10	Peptidyl-prolyl cis-trans isomerase FKBP10 (PPIase FKBP10) (EC 5.2.1.8) (65 kDa FK506-binding protein) (65 kDa FKBP) (FKBP-65) (FK506-binding protein 10) (FKBP-10) (Immunophilin FKBP65) (Rotamase)	0.599139	1.51481	0.00227515	75	53	868.694	517.839
EVPGPDC(UniMod:4)R	Q16658	FSCN1	Fascin (55 kDa actin-bundling protein) (Singed-like protein) (p55)	0.598919	1.51458	2.16118e-16	435	206	6060.29	3968.42
TQYNQVPSEDFER	P78310	CXADR	Coxsackievirus and adenovirus receptor (CAR) (hCAR) (CVB3-binding protein) (Coxsackievirus B-adenovirus receptor) (HCVADR)	0.598599	1.51424	0.00961567	129	24	204.902	142.106
SLPDLGLR	P11498	PC	Pyruvate carboxylase, mitochondrial (EC 6.4.1.1) (Pyruvic carboxylase) (PCB)	0.598594	1.51424	1.39375e-08	408	191	1655.12	1083.95
ASLEGNLAETENR	Q04695	KRT17	Keratin, type I cytoskeletal 17 (39.1) (Cytokeratin-17) (CK-17) (Keratin-17) (K17)	0.598586	1.51423	0.007746	361	98	1617.61	1346.76
AVTIFIR	P48643	CCT5	T-complex protein 1 subunit epsilon (TCP-1-epsilon) (CCT-epsilon)	0.598556	1.5142	8.45129e-08	357	131	2728.08	1794.65
AAMEALVVEVTK	Q08211	DHX9	ATP-dependent RNA helicase A (EC 3.6.4.13) (DEAH box protein 9) (DExH-box helicase 9) (Leukophysin) (LKP) (Nuclear DNA helicase II) (NDH II) (RNA helicase A)	0.598544	1.51419	6.40907e-14	437	202	1824.41	1354.04
MSSTFIGNSTAIQELFK	Q13509	TUBB3	Tubulin beta-3 chain (Tubulin beta-4 chain) (Tubulin beta-III)	0.598474	1.51411	0.000221521	150	68	712.996	444.4
GTDLTDEQIR	Q8IXT5	RBM12B	RNA-binding protein 12B (RNA-binding motif protein 12B)	0.598459	1.5141	3.43649e-06	162	52	343.03	225.636
QAASSLQQASLK	P38646	HSPA9	Stress-70 protein, mitochondrial (75 kDa glucose-regulated protein) (GRP-75) (Heat shock 70 kDa protein 9) (Mortalin) (MOT) (Peptide-binding protein 74) (PBP74)	0.598345	1.51398	1.23168e-10	437	206	707.749	497.449
GFDQTINLILDESHER	O95777	LSM8	U6 snRNA-associated Sm-like protein LSm8	0.598188	1.51381	2.22204e-05	158	77	567.809	372.593
TVDISLILSEAIR	Q14558	PRPSAP1	Phosphoribosyl pyrophosphate synthase-associated protein 1 (PRPP synthase-associated protein 1) (39 kDa phosphoribosypyrophosphate synthase-associated protein) (PAP39)	0.598122	1.51375	4.83583e-10	407	161	354.829	241.79
YLDEDTIYHLQPSGR	P31153	MAT2A	S-adenosylmethionine synthase isoform type-2 (AdoMet synthase 2) (EC 2.5.1.6) (Methionine adenosyltransferase 2) (MAT 2) (Methionine adenosyltransferase II) (MAT-II)	0.59794	1.51355	4.97817e-10	426	163	560.594	409.791
GNFHAVYR	P05109	S100A8	Protein S100-A8 (Calgranulin-A) (Calprotectin L1L subunit) (Cystic fibrosis antigen) (CFAG) (Leukocyte L1 complex light chain) (Migration inhibitory factor-related protein 8) (MRP-8) (p8) (S100 calcium-binding protein A8) (Urinary stone protein band A)	0.597928	1.51354	2.24098e-05	318	161	1983.4	1073.35
EIPYTFEDR	P34897	SHMT2	Serine hydroxymethyltransferase, mitochondrial (SHMT) (EC 2.1.2.1) (Glycine hydroxymethyltransferase) (Serine methylase)	0.597624	1.51322	1.16066e-10	352	135	894.535	593.902
ESLQQMAEVTR	P14314	PRKCSH	Glucosidase 2 subunit beta (80K-H protein) (Glucosidase II subunit beta) (Protein kinase C substrate 60.1 kDa protein heavy chain) (PKCSH)	0.597551	1.51315	6.65819e-19	436	203	2701.1	1896.02
IADISQVYTQNAEMR	P60900	PSMA6	Proteasome subunit alpha type-6 (27 kDa prosomal protein) (PROS-27) (p27K) (Macropain iota chain) (Multicatalytic endopeptidase complex iota chain) (Proteasome iota chain)	0.597209	1.51279	1.69307e-08	405	163	451.77	306.769
LIIAGTSAYAR	P34897	SHMT2	Serine hydroxymethyltransferase, mitochondrial (SHMT) (EC 2.1.2.1) (Glycine hydroxymethyltransferase) (Serine methylase)	0.597198	1.51278	3.47705e-22	437	206	6852.04	4677.96
FLIVAHDDGR	Q16658	FSCN1	Fascin (55 kDa actin-bundling protein) (Singed-like protein) (p55)	0.597185	1.51276	9.17561e-07	357	107	556.698	349.278
IGVFSYGSGLAATLYSLK	Q01581	HMGCS1	Hydroxymethylglutaryl-CoA synthase, cytoplasmic (HMG-CoA synthase) (EC 2.3.3.10) (3-hydroxy-3-methylglutaryl coenzyme A synthase)	0.596928	1.51249	0.00787432	151	61	288.538	170.636
GSGIFDESTPVQTR	Q9H910	JPT2	Jupiter microtubule associated homolog 2 (Hematological and neurological expressed 1-like protein) (HN1-like protein)	0.596535	1.51208	1.35332e-12	431	198	857.133	589.612
ELLEIVK	P31153	MAT2A	S-adenosylmethionine synthase isoform type-2 (AdoMet synthase 2) (EC 2.5.1.6) (Methionine adenosyltransferase 2) (MAT 2) (Methionine adenosyltransferase II) (MAT-II)	0.596485	1.51203	1.02551e-08	223	115	628.519	446.269
IQASTMAFK	P37802	TAGLN2	Transgelin-2 (Epididymis tissue protein Li 7e) (SM22-alpha homolog)	0.596354	1.51189	4.74659e-20	437	206	5595.29	3947.76
GPASQFYITPSTSLSPR	P49750	YLPM1	YLP motif-containing protein 1 (Nuclear protein ZAP3) (ZAP113)	0.596328	1.51186	0.00656376	81	35	149.021	100.968
ITHYQLNFQTGLLVPAHIFR	P98095	FBLN2	Fibulin-2 (FIBL-2)	0.596119	1.51164	0.000262295	308	145	853.009	589.02
AREQEELLAPADGTVELVR	P19971	TYMP	Thymidine phosphorylase (TP) (EC 2.4.2.4) (Gliostatin) (Platelet-derived endothelial cell growth factor) (PD-ECGF) (TdRPase)	0.596117	1.51164	5.41284e-07	430	186	1874.06	1444.81
ALVENC(UniMod:4)LVPDLWIR	Q15020	SART3	Squamous cell carcinoma antigen recognized by T-cells 3 (SART-3) (Tat-interacting protein of 110 kDa) (Tip110) (p110 nuclear RNA-binding protein)	0.596017	1.51154	1.10794e-15	432	191	1159.38	849.416
SQIEFALC(UniMod:4)R	Q9NZ08	ERAP1	Endoplasmic reticulum aminopeptidase 1 (EC 3.4.11.-) (ARTS-1) (Adipocyte-derived leucine aminopeptidase) (A-LAP) (Aminopeptidase PILS) (Puromycin-insensitive leucyl-specific aminopeptidase) (PILS-AP) (Type 1 tumor necrosis factor receptor shedding aminopeptidase regulator)	0.595992	1.51151	5.25901e-06	228	74	710.16	456.583
PSAAGINLMIGSTR	Q08211	DHX9	ATP-dependent RNA helicase A (EC 3.6.4.13) (DEAH box protein 9) (DExH-box helicase 9) (Leukophysin) (LKP) (Nuclear DNA helicase II) (NDH II) (RNA helicase A)	0.59594	1.51146	1.23618e-11	434	200	1435.27	1042.33
YQGGFLISR	P55786	NPEPPS	Puromycin-sensitive aminopeptidase (PSA) (EC 3.4.11.14) (Cytosol alanyl aminopeptidase) (AAP-S)	0.595919	1.51143	1.81427e-09	270	110	477.578	327.03
QQHVIETLIGK	P48643	CCT5	T-complex protein 1 subunit epsilon (TCP-1-epsilon) (CCT-epsilon)	0.595916	1.51143	1.20203e-06	338	130	224.98	147.581
LIAHAGSLLNLAK	Q9Y2X3	NOP58	Nucleolar protein 58 (Nucleolar protein 5)	0.595797	1.51131	3.42352e-08	426	194	536.695	354.391
YNSQLLSFVR	P02786	TFRC	Transferrin receptor protein 1 (TR) (TfR) (TfR1) (Trfr) (T9) (p90) (CD antigen CD71) [Cleaved into: Transferrin receptor protein 1, serum form (sTfR)]	0.595617	1.51112	0.00132555	317	64	561.928	362.237
NLTNDWEDHLAVK	Q14568	HSP90AA2P	Heat shock protein HSP 90-alpha A2 (Heat shock 90 kDa protein 1 alpha-like 3) (Heat shock protein HSP 90-alpha A2 pseudogene)	0.595572	1.51107	6.8604e-08	345	129	489.732	330.317
HHGPQTLYLPVTLSSIPVFQR	Q14697	GANAB	Neutral alpha-glucosidase AB (EC 3.2.1.207) (Alpha-glucosidase 2) (Glucosidase II subunit alpha)	0.595362	1.51085	2.69318e-17	433	201	4282.92	2895.96
EIAEAYLGGK	P54652	HSPA2	Heat shock-related 70 kDa protein 2 (Heat shock 70 kDa protein 2)	0.595347	1.51084	5.18758e-05	333	118	652.776	442.757
LSSEMNTSTVNSAR	P20700	LMNB1	Lamin-B1	0.595205	1.51069	1.34711e-13	437	206	4444.48	3640.09
PAAVVLQTK	Q14697	GANAB	Neutral alpha-glucosidase AB (EC 3.2.1.207) (Alpha-glucosidase 2) (Glucosidase II subunit alpha)	0.595112	1.51059	1.90984e-11	427	187	644.486	420.544
FMQDPMEIFVDDETK	Q13838	DDX39B	Spliceosome RNA helicase DDX39B (EC 3.6.4.13) (56 kDa U2AF65-associated protein) (ATP-dependent RNA helicase p47) (DEAD box protein UAP56) (HLA-B-associated transcript 1 protein)	0.594935	1.5104	0.00152674	164	58	295.324	197.89
FESILPR	Q08211	DHX9	ATP-dependent RNA helicase A (EC 3.6.4.13) (DEAH box protein 9) (DExH-box helicase 9) (Leukophysin) (LKP) (Nuclear DNA helicase II) (NDH II) (RNA helicase A)	0.594922	1.51039	1.65864e-17	411	189	6745.37	4679.75
ATWYTLTVPGDSPC(UniMod:4)AR	Q7Z6M1	RABEPK	Rab9 effector protein with kelch motifs (40 kDa Rab9 effector protein) (p40)	0.594891	1.51036	3.14641e-06	190	56	700.392	491.786
GLFEVNPWK	Q9HDC9	APMAP	Adipocyte plasma membrane-associated protein (Protein BSCv)	0.594591	1.51004	5.02554e-07	350	125	256.308	179.888
DTLALLQK	Q9H6F5	CCDC86	Coiled-coil domain-containing protein 86 (Cytokine-induced protein with coiled-coil domain)	0.594587	1.51004	0.00290893	142	24	204.898	152.058
C(UniMod:4)GEEIAVQFVDMVK	O43175	PHGDH	D-3-phosphoglycerate dehydrogenase (3-PGDH) (EC 1.1.1.95) (2-oxoglutarate reductase) (EC 1.1.1.399) (Malate dehydrogenase) (EC 1.1.1.37)	0.594547	1.51	0.00776051	230	62	374.157	267.31
NIFPSNLVSAAFR	Q15758	SLC1A5	Neutral amino acid transporter B(0) (ATB(0)) (Baboon M7 virus receptor) (RD114/simian type D retrovirus receptor) (Sodium-dependent neutral amino acid transporter type 2) (Solute carrier family 1 member 5)	0.594225	1.50966	1.73408e-12	434	201	3068.73	2096.89
LSLDELHR	P05023	ATP1A1	Sodium/potassium-transporting ATPase subunit alpha-1 (Na(+)/K(+) ATPase alpha-1 subunit) (EC 7.2.2.13) (Sodium pump subunit alpha-1)	0.594193	1.50963	5.42949e-10	328	126	790.51	549.933
LGNPIVPLNIR	P78527	PRKDC	DNA-dependent protein kinase catalytic subunit (DNA-PK catalytic subunit) (DNA-PKcs) (EC 2.7.11.1) (DNPK1) (p460)	0.594134	1.50957	2.00525e-06	327	102	361.161	242.248
ESALLFDAEK	Q9NZ08	ERAP1	Endoplasmic reticulum aminopeptidase 1 (EC 3.4.11.-) (ARTS-1) (Adipocyte-derived leucine aminopeptidase) (A-LAP) (Aminopeptidase PILS) (Puromycin-insensitive leucyl-specific aminopeptidase) (PILS-AP) (Type 1 tumor necrosis factor receptor shedding aminopeptidase regulator)	0.593959	1.50938	7.69601e-12	429	194	1246.36	818.262
PEPATGYTLEFR	Q16658	FSCN1	Fascin (55 kDa actin-bundling protein) (Singed-like protein) (p55)	0.593911	1.50933	1.00584e-09	387	150	727.156	461.723
C(UniMod:4)GAALAGHQLIR	P78527	PRKDC	DNA-dependent protein kinase catalytic subunit (DNA-PK catalytic subunit) (DNA-PKcs) (EC 2.7.11.1) (DNPK1) (p460)	0.593893	1.50931	2.34877e-09	431	191	1225.92	939.455
NLFPSNLVVAAFR	P43007	SLC1A4	Neutral amino acid transporter A (Alanine/serine/cysteine/threonine transporter 1) (ASCT-1) (SATT) (Solute carrier family 1 member 4)	0.593768	1.50918	3.48652e-06	352	138	973.612	653.565
FGYHIIMVEGR	Q9Y237	PIN4	Peptidyl-prolyl cis-trans isomerase NIMA-interacting 4 (EC 5.2.1.8) (Parvulin-14) (Par14) (hPar14) (Parvulin-17) (Par17) (hPar17) (Peptidyl-prolyl cis-trans isomerase Pin4) (PPIase Pin4) (Peptidyl-prolyl cis/trans isomerase EPVH) (hEPVH) (Rotamase Pin4)	0.593734	1.50915	0.00386268	149	46	223.992	153.163
GTAYTFFTPGNLK	Q92841	DDX17	Probable ATP-dependent RNA helicase DDX17 (EC 3.6.4.13) (DEAD box protein 17) (DEAD box protein p72) (DEAD box protein p82) (RNA-dependent helicase p72)	0.5936	1.50901	2.23565e-10	419	179	696.409	471.585
NFTKPQDGDVIAPLITPQK	Q9Y3Z3	SAMHD1	Deoxynucleoside triphosphate triphosphohydrolase SAMHD1 (dNTPase) (EC 3.1.5.-) (Dendritic cell-derived IFNG-induced protein) (DCIP) (Monocyte protein 5) (MOP-5) (SAM domain and HD domain-containing protein 1) (hSAMHD1)	0.593586	1.50899	0.00237099	157	67	206.697	137.142
IEDVPAPSTSADK	P49321	NASP	Nuclear autoantigenic sperm protein (NASP)	0.593504	1.50891	1.48692e-07	387	183	1823.45	1297.02
IQEVGEITNLR	Q13751	LAMB3	Laminin subunit beta-3 (Epiligrin subunit bata) (Kalinin B1 chain) (Kalinin subunit beta) (Laminin B1k chain) (Laminin-5 subunit beta) (Nicein subunit beta)	0.593492	1.50889	1.51119e-05	389	150	1025.81	737.22
FADEHVPGSPFTVK	O75369	FLNB	Filamin-B (FLN-B) (ABP-278) (ABP-280 homolog) (Actin-binding-like protein) (Beta-filamin) (Filamin homolog 1) (Fh1) (Filamin-3) (Thyroid autoantigen) (Truncated actin-binding protein) (Truncated ABP)	0.593222	1.50861	8.56276e-13	436	205	1282.39	878.355
LAVYIDK	P20700	LMNB1	Lamin-B1	0.593192	1.50858	1.23203e-13	437	205	6589.72	4823.16
SLPVEEQPK	Q6P2Q9	PRPF8	Pre-mRNA-processing-splicing factor 8 (220 kDa U5 snRNP-specific protein) (PRP8 homolog) (Splicing factor Prp8) (p220)	0.593094	1.50848	1.37778e-11	355	116	515.312	343.353
QNINLSAPIMSR	Q14566	MCM6	DNA replication licensing factor MCM6 (EC 3.6.4.12) (p105MCM)	0.593087	1.50847	1.15715e-07	387	95	665.101	479.437
FAFPLSLFQGSSDGVEVR	Q13144	EIF2B5	Translation initiation factor eIF-2B subunit epsilon (eIF-2B GDP-GTP exchange factor subunit epsilon)	0.592976	1.50836	0.00732208	118	29	259.035	175.437
LALIQPSR	P78330	PSPH	Phosphoserine phosphatase (PSP) (PSPase) (EC 3.1.3.3) (L-3-phosphoserine phosphatase) (O-phosphoserine phosphohydrolase)	0.592956	1.50833	1.46389e-08	423	178	976.643	601.741
LFPDFFTR	P24158	PRTN3	Myeloblastin (EC 3.4.21.76) (AGP7) (C-ANCA antigen) (Leukocyte proteinase 3) (PR-3) (PR3) (Neutrophil proteinase 4) (NP-4) (P29) (Wegener autoantigen)	0.592814	1.50819	0.00165935	408	188	3858.7	2778.71
MFVGGLSWDTSK	Q99729	HNRNPAB	Heterogeneous nuclear ribonucleoprotein A/B (hnRNP A/B) (APOBEC1-binding protein 1) (ABBP-1)	0.592753	1.50812	8.58579e-11	422	177	1064.82	764.355
MFLYNLTLQR	Q15393	SF3B3	Splicing factor 3B subunit 3 (Pre-mRNA-splicing factor SF3b 130 kDa subunit) (SF3b130) (STAF130) (Spliceosome-associated protein 130) (SAP 130)	0.592598	1.50796	1.47965e-08	398	159	569.933	368.526
GYAFNHSADFETVR	P61160	ACTR2	Actin-related protein 2 (Actin-like protein 2)	0.592471	1.50783	3.88147e-05	305	93	422.084	266.203
EGIAQTVFLGLNR	P48637	GSS	Glutathione synthetase (GSH synthetase) (GSH-S) (EC 6.3.2.3) (Glutathione synthase)	0.592445	1.5078	3.26896e-06	392	166	427.623	328.653
GQHVTGSPFQFTVGPLGEGGAHK	O75369	FLNB	Filamin-B (FLN-B) (ABP-278) (ABP-280 homolog) (Actin-binding-like protein) (Beta-filamin) (Filamin homolog 1) (Fh1) (Filamin-3) (Thyroid autoantigen) (Truncated actin-binding protein) (Truncated ABP)	0.592366	1.50772	1.36372e-07	410	175	706.801	485.478
RGEAHLAVNDFELAR	Q02790	FKBP4	Peptidyl-prolyl cis-trans isomerase FKBP4 (PPIase FKBP4) (EC 5.2.1.8) (51 kDa FK506-binding protein) (FKBP51) (52 kDa FK506-binding protein) (52 kDa FKBP) (FKBP-52) (59 kDa immunophilin) (p59) (FK506-binding protein 4) (FKBP-4) (FKBP59) (HSP-binding immunophilin) (HBI) (Immunophilin FKBP52) (Rotamase) [Cleaved into: Peptidyl-prolyl cis-trans isomerase FKBP4, N-terminally processed]	0.591975	1.50731	2.36416e-07	404	161	545.859	358.874
DLLFILTAK	Q16531	DDB1	DNA damage-binding protein 1 (DDB p127 subunit) (DNA damage-binding protein a) (DDBa) (Damage-specific DNA-binding protein 1) (HBV X-associated protein 1) (XAP-1) (UV-damaged DNA-binding factor) (UV-damaged DNA-binding protein 1) (UV-DDB 1) (XPE-binding factor) (XPE-BF) (Xeroderma pigmentosum group E-complementing protein) (XPCe)	0.591631	1.50695	1.12934e-06	333	120	196.001	118.114
EQEAGLLQFLR	Q9NZL4	HSPBP1	Hsp70-binding protein 1 (HspBP1) (Heat shock protein-binding protein 1) (Hsp70-binding protein 2) (HspBP2) (Hsp70-interacting protein 1) (Hsp70-interacting protein 2)	0.591243	1.50654	6.69841e-05	255	69	219.808	152.493
ESC(UniMod:4)LEAYTGIVQGLK	Q14974	KPNB1	Importin subunit beta-1 (Importin-90) (Karyopherin subunit beta-1) (Nuclear factor p97) (Pore targeting complex 97 kDa subunit) (PTAC97)	0.591204	1.5065	7.64263e-06	352	119	399.326	269.715
AAGSGELGVTMK	O75369	FLNB	Filamin-B (FLN-B) (ABP-278) (ABP-280 homolog) (Actin-binding-like protein) (Beta-filamin) (Filamin homolog 1) (Fh1) (Filamin-3) (Thyroid autoantigen) (Truncated actin-binding protein) (Truncated ABP)	0.590905	1.50619	4.16854e-09	429	174	434.165	295.844
TLIEAGLPQK	O43390	HNRNPR	Heterogeneous nuclear ribonucleoprotein R (hnRNP R)	0.590493	1.50576	4.40748e-14	433	199	831.363	613.385
FGVSSVAEAMALGR	P28340	POLD1	DNA polymerase delta catalytic subunit (EC 2.7.7.7) (3'-5' exodeoxyribonuclease) (EC 3.1.11.-) (DNA polymerase subunit delta p125)	0.59042	1.50569	8.21293e-07	395	144	478.34	357.315
LLILMEAR	P41252	IARS1	Isoleucine--tRNA ligase, cytoplasmic (EC 6.1.1.5) (Isoleucyl-tRNA synthetase) (IRS) (IleRS)	0.59039	1.50565	6.36465e-15	427	191	1014.61	672.678
EAEILEVLR	P36551	CPOX	Oxygen-dependent coproporphyrinogen-III oxidase, mitochondrial (COX) (Coprogen oxidase) (Coproporphyrinogenase) (EC 1.3.3.3)	0.590313	1.50557	1.26425e-08	340	119	748.077	537.482
TMLELLNQLDGFDSR	P62191	PSMC1	26S proteasome regulatory subunit 4 (P26s4) (26S proteasome AAA-ATPase subunit RPT2) (Proteasome 26S subunit ATPase 1)	0.590298	1.50556	4.37008e-14	428	194	590.067	408.871
ATIGILITTIASK	O14787	TNPO2	Transportin-2 (Karyopherin beta-2b)	0.590244	1.5055	0.00613954	185	36	174.555	103.219
STEPELIQVK	Q15758	SLC1A5	Neutral amino acid transporter B(0) (ATB(0)) (Baboon M7 virus receptor) (RD114/simian type D retrovirus receptor) (Sodium-dependent neutral amino acid transporter type 2) (Solute carrier family 1 member 5)	0.590114	1.50537	4.60262e-09	428	190	1030.66	707.435
DFNVGDYIQAVLDR	P06737	PYGL	Glycogen phosphorylase, liver form (EC 2.4.1.1)	0.590037	1.50529	0.000554636	201	96	373.609	278.362
QFLDYFK	P22314	UBA1	Ubiquitin-like modifier-activating enzyme 1 (EC 6.2.1.45) (Protein A1S9) (Ubiquitin-activating enzyme E1)	0.589857	1.5051	1.27028e-07	326	114	290.825	190.827
LLREELQLLQEQGSYVGEVVR	P62195	PSMC5	26S proteasome regulatory subunit 8 (26S proteasome AAA-ATPase subunit RPT6) (Proteasome 26S subunit ATPase 5) (Proteasome subunit p45) (Thyroid hormone receptor-interacting protein 1) (TRIP1) (p45/SUG)	0.589824	1.50506	0.00118334	231	66	224.04	165.006
GAQYQPILR	P26358	DNMT1	DNA (cytosine-5)-methyltransferase 1 (Dnmt1) (EC 2.1.1.37) (CXXC-type zinc finger protein 9) (DNA methyltransferase HsaI) (DNA MTase HsaI) (M.HsaI) (MCMT)	0.589629	1.50486	0.000461287	204	52	241.151	162.218
VDLPLAVLSK	Q9H773	DCTPP1	dCTP pyrophosphatase 1 (EC 3.6.1.12) (Deoxycytidine-triphosphatase 1) (dCTPase 1) (RS21C6) (XTP3-transactivated gene A protein)	0.589494	1.50472	1.05528e-06	373	141	405.947	271.739
LMIEMDGTENK	P06733	ENO1	Alpha-enolase (EC 4.2.1.11) (2-phospho-D-glycerate hydro-lyase) (C-myc promoter-binding protein) (Enolase 1) (MBP-1) (MPB-1) (Non-neural enolase) (NNE) (Phosphopyruvate hydratase) (Plasminogen-binding protein)	0.589402	1.50462	1.05315e-12	437	202	4133.95	3048.23
QPTPVNIR	Q9Y3Y2	CHTOP	Chromatin target of PRMT1 protein (Friend of PRMT1 protein) (Small arginine- and glycine-rich protein) (SRAG)	0.588958	1.50416	0.00354975	197	41	267.726	166.85
VPDKLLDSSTVTHLFK	P60900	PSMA6	Proteasome subunit alpha type-6 (27 kDa prosomal protein) (PROS-27) (p27K) (Macropain iota chain) (Multicatalytic endopeptidase complex iota chain) (Proteasome iota chain)	0.588911	1.50411	1.01146e-06	324	151	320.837	235.342
GQNLLLTNLQTIQGILER	P12270	TPR	Nucleoprotein TPR (Megator) (NPC-associated intranuclear protein) (Translocated promoter region protein)	0.588803	1.504	9.37789e-09	366	135	335.012	221.474
VLQSALAAIR	Q12905	ILF2	Interleukin enhancer-binding factor 2 (Nuclear factor of activated T-cells 45 kDa)	0.588762	1.50396	4.07178e-24	437	206	6181.98	4411.71
ILQLVATGAVR	P47897	QARS1	Glutamine--tRNA ligase (EC 6.1.1.18) (Glutaminyl-tRNA synthetase) (GlnRS)	0.588378	1.50355	2.52959e-07	380	160	373.339	253.183
DNTQLLINQLWQLPTER	Q15050	RRS1	Ribosome biogenesis regulatory protein homolog	0.588377	1.50355	0.000177794	89	30	302.856	222.027
KPGGFDISLFYR	P12956	XRCC6	X-ray repair cross-complementing protein 6 (EC 3.6.4.-) (EC 4.2.99.-) (5'-deoxyribose-5-phosphate lyase Ku70) (5'-dRP lyase Ku70) (70 kDa subunit of Ku antigen) (ATP-dependent DNA helicase 2 subunit 1) (ATP-dependent DNA helicase II 70 kDa subunit) (CTC box-binding factor 75 kDa subunit) (CTC75) (CTCBF) (DNA repair protein XRCC6) (Lupus Ku autoantigen protein p70) (Ku70) (Thyroid-lupus autoantige…	0.587782	1.50293	3.23566e-09	437	196	1043.46	704.088
MDPMNIWDDIITNR	P78527	PRKDC	DNA-dependent protein kinase catalytic subunit (DNA-PK catalytic subunit) (DNA-PKcs) (EC 2.7.11.1) (DNPK1) (p460)	0.587712	1.50286	0.000215383	355	109	404.674	273.815
NPVTIFSLATNEMWR	Q04837	SSBP1	Single-stranded DNA-binding protein, mitochondrial (Mt-SSB) (MtSSB) (PWP1-interacting protein 17)	0.587692	1.50284	2.41101e-08	412	193	662.647	425.915
FYQVPVPLPDR	Q9Y2R9	MRPS7	28S ribosomal protein S7, mitochondrial (MRP-S7) (S7mt) (Mitochondrial small ribosomal subunit protein uS7m) (bMRP-27a) (bMRP27a)	0.587379	1.50251	0.000215004	135	43	330.27	210.876
AFIGIGFGDR	Q9NVZ3	NECAP2	Adaptin ear-binding coat-associated protein 2 (NECAP endocytosis-associated protein 2) (NECAP-2)	0.587196	1.50232	7.55287e-11	397	170	522.066	346.175
ENFQNWLK	P37802	TAGLN2	Transgelin-2 (Epididymis tissue protein Li 7e) (SM22-alpha homolog)	0.587148	1.50227	1.35905e-12	366	162	1712.76	1160.84
LTNGIWILAELR	P63010	AP2B1	AP-2 complex subunit beta (AP105B) (Adaptor protein complex AP-2 subunit beta) (Adaptor-related protein complex 2 subunit beta) (Beta-2-adaptin) (Beta-adaptin) (Clathrin assembly protein complex 2 beta large chain) (Plasma membrane adaptor HA2/AP2 adaptin beta subunit)	0.5871	1.50222	4.02832e-05	265	69	313.489	218.287
IIGLDQVAGMSETALPGAFK	P35579	MYH9	Myosin-9 (Cellular myosin heavy chain, type A) (Myosin heavy chain 9) (Myosin heavy chain, non-muscle IIa) (Non-muscle myosin heavy chain A) (NMMHC-A) (Non-muscle myosin heavy chain IIa) (NMMHC II-a) (NMMHC-IIA)	0.587051	1.50217	2.41181e-16	434	204	2810.85	1841.38
LQELPDAVPHGEMPR	P33992	MCM5	DNA replication licensing factor MCM5 (EC 3.6.4.12) (CDC46 homolog) (P1-CDC46)	0.586945	1.50206	9.88825e-08	410	125	1017.46	742.818
GC(UniMod:4)AVVEFK	P52272	HNRNPM	Heterogeneous nuclear ribonucleoprotein M (hnRNP M)	0.586772	1.50188	3.66838e-16	433	204	5682.75	4173.5
FITPEDLSK	O95757	HSPA4L	Heat shock 70 kDa protein 4L (Heat shock 70-related protein APG-1) (Heat-shock protein family A member 4-like protein) (HSPA4-like protein) (Osmotic stress protein 94)	0.586769	1.50188	4.68022e-07	306	107	515.038	396.679
LLLPLFR	Q9BV86	NTMT1	N-terminal Xaa-Pro-Lys N-methyltransferase 1 (EC 2.1.1.244) (Alpha N-terminal protein methyltransferase 1A) (Methyltransferase-like protein 11A) (N-terminal RCC1 methyltransferase) (X-Pro-Lys N-terminal protein methyltransferase 1A) (NTM1A) [Cleaved into: N-terminal Xaa-Pro-Lys N-methyltransferase 1, N-terminally processed]	0.586555	1.50166	1.02638e-14	400	183	670.363	462.368
C(UniMod:4)DENILWLDYK	P14618	PKM	Pyruvate kinase PKM (EC 2.7.1.40) (Cytosolic thyroid hormone-binding protein) (CTHBP) (Opa-interacting protein 3) (OIP-3) (Pyruvate kinase 2/3) (Pyruvate kinase muscle isozyme) (Thyroid hormone-binding protein 1) (THBP1) (Tumor M2-PK) (p58)	0.586412	1.50151	2.72541e-11	425	196	950.898	637.562
VAAALDDGSALGR	P19971	TYMP	Thymidine phosphorylase (TP) (EC 2.4.2.4) (Gliostatin) (Platelet-derived endothelial cell growth factor) (PD-ECGF) (TdRPase)	0.586374	1.50147	1.74521e-11	437	206	21998.7	16310.3
FGQLTYVR	Q96RP9	GFM1	Elongation factor G, mitochondrial (EF-Gmt) (Elongation factor G 1, mitochondrial) (mEF-G 1) (Elongation factor G1) (hEFG1)	0.58625	1.50134	6.82552e-08	341	93	388.295	260.698
VQQAC(UniMod:4)EMVMDILR	Q92945	KHSRP	Far upstream element-binding protein 2 (FUSE-binding protein 2) (KH type-splicing regulatory protein) (KSRP) (p75)	0.586223	1.50131	2.67966e-08	402	165	879.488	626.803
AFALWSAVTPLTFTR	P14780	MMP9	Matrix metalloproteinase-9 (MMP-9) (EC 3.4.24.35) (92 kDa gelatinase) (92 kDa type IV collagenase) (Gelatinase B) (GELB) [Cleaved into: 67 kDa matrix metalloproteinase-9; 82 kDa matrix metalloproteinase-9]	0.58609	1.50117	0.000132153	414	162	1253.75	863.225
TGQPMINLYTDR	P35637	FUS	RNA-binding protein FUS (75 kDa DNA-pairing protein) (Oncogene FUS) (Oncogene TLS) (POMp75) (Translocated in liposarcoma protein)	0.58589	1.50096	2.80682e-13	436	196	2598.68	1755.44
FILNLPTFSVR	P49721	PSMB2	Proteasome subunit beta type-2 (Macropain subunit C7-I) (Multicatalytic endopeptidase complex subunit C7-I) (Proteasome component C7-I)	0.58571	1.50078	8.87507e-33	437	206	6066.2	3986.68
ELLIIGGVAAR	Q92499	DDX1	ATP-dependent RNA helicase DDX1 (EC 3.6.4.13) (DEAD box protein 1) (DEAD box protein retinoblastoma) (DBP-RB)	0.585567	1.50063	1.666e-18	435	203	2733.41	1945.54
DLFDPIIEDR	P12277	CKB	Creatine kinase B-type (EC 2.7.3.2) (Brain creatine kinase) (B-CK) (Creatine kinase B chain) (Creatine phosphokinase B-type) (CPK-B)	0.585446	1.5005	0.000265765	365	161	3241.42	1022.8
FAQPGTFEFEYASR	Q8WXF1	PSPC1	Paraspeckle component 1 (Paraspeckle protein 1)	0.585419	1.50048	7.19791e-12	435	205	1847.66	1289.57
ADILEDK	P52272	HNRNPM	Heterogeneous nuclear ribonucleoprotein M (hnRNP M)	0.585372	1.50043	6.71466e-17	433	204	4897.33	3555.94
LLFGSGLPPALF	Q969U7	PSMG2	Proteasome assembly chaperone 2 (PAC-2) (Hepatocellular carcinoma-susceptibility protein 3) (Tumor necrosis factor superfamily member 5-induced protein 1)	0.585238	1.50029	8.00471e-13	433	186	470.106	320.703
IQILEGWK	P15559	NQO1	NAD(P)H dehydrogenase [quinone] 1 (EC 1.6.5.2) (Azoreductase) (DT-diaphorase) (DTD) (Menadione reductase) (NAD(P)H:quinone oxidoreductase 1) (Phylloquinone reductase) (Quinone reductase 1) (QR1)	0.58519	1.50024	0.00617116	137	60	406.351	233.858
APLVPPGSPVVNALFR	Q9NPH2	ISYNA1	Inositol-3-phosphate synthase 1 (IPS 1) (EC 5.5.1.4) (Myo-inositol 1-phosphate synthase) (MI-1-P synthase) (MIP synthase) (hIPS) (Myo-inositol 1-phosphate synthase A1) (hINO1)	0.585142	1.50019	3.84124e-06	357	142	629.577	384.858
ELADESQTLK	Q9UNZ2	NSFL1C	NSFL1 cofactor p47 (UBX domain-containing protein 2C) (p97 cofactor p47)	0.585111	1.50015	0.00357679	152	29	233.957	175.565
IVGGWDLLPR	Q96RQ9	IL4I1	L-amino-acid oxidase (LAAO) (LAO) (EC 1.4.3.2) (EC 1.4.3.25) (Interleukin-4-induced protein 1) (IL4-induced protein 1) (hIL4I1) (Protein Fig-1) (hFIG1)	0.585025	1.50007	0.000104386	310	101	776.406	503.623
EPFTIAQGK	P35659	DEK	Protein DEK	0.584916	1.49995	3.57642e-11	400	159	720.776	488.386
MGLLAVLR	O95394	PGM3	Phosphoacetylglucosamine mutase (PAGM) (EC 5.4.2.3) (Acetylglucosamine phosphomutase) (N-acetylglucosamine-phosphate mutase) (Phosphoglucomutase-3) (PGM 3)	0.584906	1.49994	1.60358e-14	435	199	958.17	686.039
SFFSLTEIIR	P17927	CR1	Complement receptor type 1 (C3b/C4b receptor) (CD antigen CD35)	0.584813	1.49985	0.0028161	102	62	442.99	367.494
REFTESQLQEGK	Q01995	TAGLN	Transgelin (22 kDa actin-binding protein) (Protein WS3-10) (Smooth muscle protein 22-alpha) (SM22-alpha)	0.58465	1.49968	0.00091173	76	44	511.317	320.402
ALGEPITLFGEGPAER	O43172	PRPF4	U4/U6 small nuclear ribonucleoprotein Prp4 (PRP4 homolog) (hPrp4) (U4/U6 snRNP 60 kDa protein) (WD splicing factor Prp4)	0.584537	1.49956	7.52769e-16	437	202	1323.78	955.182
NPDDITNEEYGEFYK	P07900	HSP90AA1	Heat shock protein HSP 90-alpha (EC 3.6.4.10) (Heat shock 86 kDa) (HSP 86) (HSP86) (Lipopolysaccharide-associated protein 2) (LAP-2) (LPS-associated protein 2) (Renal carcinoma antigen NY-REN-38)	0.584488	1.49951	7.66548e-18	437	205	1279.31	886.946
ENDIKPLTSFR	Q14739	LBR	Delta(14)-sterol reductase LBR (Delta-14-SR) (EC 1.3.1.70) (3-beta-hydroxysterol Delta (14)-reductase) (C-14 sterol reductase) (C14SR) (Integral nuclear envelope inner membrane protein) (LMN2R) (Lamin-B receptor) (Sterol C14-reductase)	0.584432	1.49945	0.000165551	204	82	416.973	252.927
GVPLVYEAFNWR	Q16822	PCK2	Phosphoenolpyruvate carboxykinase [GTP], mitochondrial (PEPCK-M) (EC 4.1.1.32)	0.584327	1.49934	0.000292562	157	49	306.575	200.633
SINGILFPGGSVDLR	Q92820	GGH	Gamma-glutamyl hydrolase (EC 3.4.19.9) (Conjugase) (GH) (Gamma-Glu-X carboxypeptidase)	0.583845	1.49884	2.84256e-06	335	103	463.142	299.038
PITTGNSPPR	P27694	RPA1	Replication protein A 70 kDa DNA-binding subunit (RP-A p70) (Replication factor A protein 1) (RF-A protein 1) (Single-stranded DNA-binding protein) [Cleaved into: Replication protein A 70 kDa DNA-binding subunit, N-terminally processed]	0.5838	1.49879	4.63406e-11	296	119	659.038	419.501
DVPVYLFSR	Q6PCE3	PGM2L1	Glucose 1,6-bisphosphate synthase (EC 2.7.1.106) (PMMLP) (Phosphoglucomutase-2-like 1)	0.583703	1.49869	0.000560273	147	51	275.936	200.318
SEEVALVQLFLPTAAAYTC(UniMod:4)VSR	Q13488	TCIRG1	V-type proton ATPase 116 kDa subunit a 3 (V-ATPase 116 kDa subunit a 3) (Osteoclastic proton pump 116 kDa subunit) (OC-116 kDa) (OC116) (T-cell immune regulator 1) (T-cell immune response cDNA7 protein) (TIRC7) (Vacuolar proton translocating ATPase 116 kDa subunit a isoform 3)	0.583689	1.49868	7.9049e-05	185	54	165.829	116.21
GYISPYFINTSK	P10809	HSPD1	60 kDa heat shock protein, mitochondrial (EC 5.6.1.7) (60 kDa chaperonin) (Chaperonin 60) (CPN60) (Heat shock protein 60) (HSP-60) (Hsp60) (HuCHA60) (Mitochondrial matrix protein P1) (P60 lymphocyte protein)	0.583578	1.49856	1.35551e-10	434	201	1065.59	750.939
SSFLVDC(UniMod:4)SK	O75369	FLNB	Filamin-B (FLN-B) (ABP-278) (ABP-280 homolog) (Actin-binding-like protein) (Beta-filamin) (Filamin homolog 1) (Fh1) (Filamin-3) (Thyroid autoantigen) (Truncated actin-binding protein) (Truncated ABP)	0.583442	1.49842	1.66013e-11	431	197	736.368	504.633
TLITFAGMIPYR	Q8N1F7	NUP93	Nuclear pore complex protein Nup93 (93 kDa nucleoporin) (Nucleoporin Nup93)	0.58311	1.49807	4.23854e-12	422	191	844.617	619.228
APQVLVLAPTR	Q9NR30	DDX21	Nucleolar RNA helicase 2 (EC 3.6.4.13) (DEAD box protein 21) (Gu-alpha) (Nucleolar RNA helicase Gu) (Nucleolar RNA helicase II) (RH II/Gu)	0.583025	1.49799	1.43494e-05	343	120	403.372	280.729
[truncated: 2,967 more rows]

## Sheet: Table S2
Peptide	Protein	Gene	Protein names	logFC	FC	adj.P.Val	No. Runs Present_Responders (out of 406)	No. Runs Present_NonResponders (out of 237)	Average Intensity_Recurrence	Average Intensity_Non-Recurrence
[truncated: 405 more rows]

[truncated: 1 more sheets: 26-peptide signature]
